# Supplementary material for: Pan-Genome-Wide Investigation and Co-Expression Network Analysis of HSP20 Gene Family in Maize
Source: Int J Mol Sci. 2024 Oct 27;25(21):11550. doi: 10.3390/ijms252111550 (PMC11546149; doi:10.3390/ijms252111550)
Supplement: Supplementary file 1 [file ijms-25-11550-s001.zip]

Archive with 13 entries (13 files):
- captions.pdf
- FigureS1.jpg
- FigureS2.jpg
- FigureS3.jpg
- FigureS4.jpg
- FigureS5.jpg
- FigureS6.jpg
- FigureS7.jpg
- FigureS8.jpg
- TableS1.xlsx
- TableS2.xlsx
- TableS3.xlsx
- TableS4.xlsx
