# Supplementary material for: Pan-Genome-Wide Investigation and Co-Expression Network Analysis of HSP20 Gene Family in Maize
Source: Int J Mol Sci. 2024 Oct 27;25(21):11550. doi: 10.3390/ijms252111550 (PMC11546149; doi:10.3390/ijms252111550)
Supplement: Supplementary file 1 [file ijms-25-11550-s001.zip › TableS1.xlsx]

## Sheet: Sheet1
Table S1 | HSP20 genes identified in 55 maize inbreds or relatives.
Pangene	Name	Class	Zd-Gigi	Zd-Momo	Zh-RIMHU001	Zm-B73(V3)	Zm-B73(V4)	Zm-B73(V5)	Zm-W22	Zm-PH207	Zm-EP1	Zm-F7	Zm-Mo17	Zm-SK	Zm-DK105	Zm-PE0075	Zm-B97	Zm-CML52	Zm-CML69	Zm-CML103	Zm-CML228	Zm-CML247	Zm-CML277	Zm-CML322	Zm-CML333	Zm-HP301	Zm-Il14H	Zm-Ki3	Zm-Ki11	Zm-Ky21	Zm-M37W	Zm-M162W	Zm-Mo18W	Zm-Ms71	Zm-NC350	Zm-NC358	Zm-Oh7B	Zm-Oh43	Zm-P39	Zm-Tx303	Zm-Tzi8	Zm-Ia453	Zm-K0326Y	Zm-A188	Zm-A632	Zm-Chang-7_2	Zm-Dan340	Zm-Huangzaosi	Zm-Jing724
pan-zea.v2.pan00826	HSP20-1	Class A	Zd00001aa025639_T001	Zd00003aa027924_T001	Zh00001aa024411_T001	GRMZM2G099626_T02	Zm00001d039169_T001	Zm00001eb297350_T001	Zm00004b031401_T001	Zm00008a026566_T001	Zm00010a028247_T001	Zm00011a047236_T001	Zm00014ba320380_T001	Zm00015a028934_T001	Zm00016a031752_T001	Zm00017a032137_T001	Zm00018ab311470_T001	Zm00019ab285200_T005	Zm00020ab301490_T001	Zm00021ab301950_T001	Zm00022ab302550_T001,Zm00022ab302560_T001	Zm00023ab305890_T001	Zm00024ab302880_T001,Zm00024ab302890_T001	Zm00025ab308470_T004	Zm00026ab300520_T001	Zm00027ab302510_T001	Zm00028ab305090_T003	Zm00029ab311440_T002	Zm00030ab298270_T001,Zm00030ab298280_T004	Zm00031ab309020_T001	Zm00032ab310130_T001,Zm00032ab310140_T001	Zm00033ab315150_T001	Zm00034ab318000_T004	Zm00035ab308730_T003	Zm00036ab306390_T001	Zm00037ab301770_T001	Zm00038ab304170_T001	Zm00039ab303370_T005	Zm00040ab316410_T002	Zm00041ab309030_T004	Zm00042ab310690_T001	Zm00045a033930_T001	Zm00054a026139_T001	Zm00056aa035151_T001	Zm00092aa030548_T001	Zm00093aa028297_T001	Zm00094aa028953_T001	Zm00095aa029669_T001,Zm00095aa029670_T001	Zm00096aa031181_T001
pan-zea.v2.pan12077	HSP20-2	Class A	Zd00001aa030858_T001	Zd00003aa033533_T001	Zh00001aa029333_T001	GRMZM2G155077_T01	Zm00001d011241_T001	Zm00001eb357380_T001	Zm00004b026994_T001	Zm00008a032018_T001	Zm00010a033494_T001	Zm00011a033691_T001	Zm00014ba380260_T001	Zm00015a034897_T001,Zm00015a044016_T001	Zm00016a038465_T001	Zm00017a038979_T001	Zm00018ab375130_T001	Zm00019ab344950_T001	Zm00020ab362250_T001	Zm00021ab363810_T001	Zm00022ab363510_T001	Zm00023ab368210_T001	Zm00024ab365090_T001	Zm00025ab371120_T001	Zm00026ab360720_T001	Zm00027ab362370_T001	Zm00028ab366920_T001	Zm00029ab372780_T001	Zm00030ab359920_T001	Zm00031ab371770_T001	Zm00032ab373440_T001	Zm00033ab378690_T001	Zm00034ab382020_T001	Zm00035ab371000_T001	Zm00036ab368610_T001	Zm00037ab361620_T001	Zm00038ab365760_T001	Zm00039ab365240_T001	Zm00040ab380840_T001	Zm00041ab372300_T001	Zm00042ab374060_T001	Zm00045a029111_T001	Zm00054a034509_T001	Zm00056aa029901_T001	Zm00092aa036757_T001	Zm00093aa034173_T001	Zm00094aa034803_T001	Zm00095aa035892_T001	Zm00096aa037428_T001
pan-zea.v2.pan26496	HSP20-3	Class A	Zd00001aa013828_T001	Zd00003aa015291_T001	Zh00001aa013043_T001	GRMZM2G108090_T01	Zm00001d044316_T001		Zm00004b019723_T001	Zm00008a014504_T001	Zm00010a016461_T001	Zm00011a016476_T001	Zm00014ba187740_T001	Zm00015a015555_T001	Zm00016a016826_T001	Zm00017a017163_T001		Zm00019ab151110_T001	Zm00020ab162360_T001			Zm00023ab165010_T001				Zm00027ab162760_T001		Zm00029ab166370_T001	Zm00030ab160780_T001	Zm00031ab166680_T001	Zm00032ab165440_T001	Zm00033ab170310_T001			Zm00036ab165000_T001	Zm00037ab161420_T001		Zm00039ab162480_T001	Zm00040ab171180_T001	Zm00041ab167200_T001	Zm00042ab165930_T001		Zm00054a013857_T001	Zm00056aa022043_T001	Zm00092aa016573_T001	Zm00093aa015062_T001	Zm00094aa015606_T001	Zm00095aa015997_T001	Zm00096aa017110_T001
pan-zea.v2.pan08986	HSP20-4	Class A	Zd00001aa019465_T001	Zd00003aa021300_T001	Zh00001aa018164_T001	GRMZM2G126972_T01	Zm00001d014149_T001	Zm00001eb222820_T002	Zm00004b012005_T001	Zm00008a020115_T001	Zm00010a021867_T001	Zm00011a022016_T001	Zm00014ba249360_T001	Zm00015a021735_T002	Zm00016a023568_T001	Zm00017a024093_T001	Zm00018ab231600_T002	Zm00019ab212670_T001	Zm00020ab225660_T001	Zm00021ab225670_T001	Zm00022ab225200_T001,Zm00022ab225920_T001	Zm00023ab228860_T001	Zm00024ab226150_T001	Zm00025ab231280_T002	Zm00026ab225400_T001	Zm00027ab226990_T002	Zm00028ab229100_T001	Zm00029ab230600_T001	Zm00030ab224140_T002	Zm00031ab232060_T001	Zm00032ab230280_T001	Zm00033ab235540_T002	Zm00034ab236540_T001	Zm00035ab230030_T001	Zm00036ab228220_T001	Zm00037ab224970_T001	Zm00038ab227030_T001	Zm00039ab227620_T002	Zm00040ab237570_T001	Zm00041ab231820_T002	Zm00042ab232200_T001	Zm00045a013137_T001	Zm00054a019693_T001	Zm00056aa008130_T001	Zm00092aa022930_T001	Zm00093aa021133_T001	Zm00094aa021800_T001	Zm00095aa022335_T001	Zm00096aa023394_T001
pan-zea.v2.pan14219	HSP20-5	Class A	Zd00001aa003840_T001	Zd00003aa004164_T001	Zh00001aa003879_T001	GRMZM2G352627_T01	Zm00001d032893_T002	Zm00001eb047490_T001	Zm00004b004236_T001	Zm00008a004314_T001	Zm00010a004048_T001	Zm00011a004029_T001	Zm00014ba046700_T001	Zm00015a004603_T001	Zm00016a005088_T001	Zm00017a005215_T001	Zm00018ab050040_T001	Zm00019ab046410_T001	Zm00020ab048040_T001	Zm00021ab047840_T001	Zm00022ab048030_T001	Zm00023ab049350_T001	Zm00024ab048280_T001	Zm00025ab049320_T001	Zm00026ab047500_T001	Zm00027ab047720_T001	Zm00028ab048300_T001		Zm00030ab047520_T001	Zm00031ab049420_T001	Zm00032ab049570_T001	Zm00033ab050070_T001	Zm00034ab050470_T001	Zm00035ab049090_T001	Zm00036ab049060_T001	Zm00037ab047640_T001	Zm00038ab049010_T001	Zm00039ab048090_T001	Zm00040ab050290_T001	Zm00041ab048930_T001	Zm00042ab048870_T001	Zm00045a004961_T001	Zm00054a004179_T001	Zm00056aa004877_T001	Zm00092aa004902_T001	Zm00093aa004455_T001		Zm00095aa004785_T001	Zm00096aa005001_T001
pan-zea.v2.pan04337	HSP20-6	Class A	Zd00001aa004524_T001	Zd00003aa004889_T001	Zh00001aa004320_T001	GRMZM2G081822_T01	Zm00001d033478_T001	Zm00001eb052730_T001	Zm00004b004709_T001	Zm00008a004784_T001	Zm00010a004473_T001	Zm00011a004494_T001	Zm00014ba051760_T001	Zm00015a005118_T001	Zm00016a005710_T001	Zm00017a005593_T001	Zm00018ab055140_T002	Zm00019ab051510_T001	Zm00020ab053400_T001	Zm00021ab053220_T001	Zm00022ab053340_T001	Zm00023ab054670_T001	Zm00024ab053600_T001	Zm00025ab054430_T001	Zm00026ab052910_T001	Zm00027ab053200_T001	Zm00028ab053530_T001	Zm00029ab054400_T001	Zm00030ab053000_T002	Zm00031ab054950_T001	Zm00032ab055010_T001	Zm00033ab055560_T002	Zm00034ab056530_T001	Zm00035ab054220_T001	Zm00036ab054570_T001	Zm00037ab053140_T001	Zm00038ab054240_T001	Zm00039ab053070_T001	Zm00040ab056060_T001	Zm00041ab054330_T001	Zm00042ab054170_T001		Zm00054a004636_T001	Zm00056aa005460_T001	Zm00092aa005432_T001	Zm00093aa004934_T001	Zm00094aa005167_T001	Zm00095aa005314_T001	Zm00096aa005516_T001
pan-zea.v2.pan16262	HSP20-7	Class A	Zd00001aa019063_T001	Zd00003aa020900_T001	Zh00001aa017810_T001	GRMZM2G037146_T01	Zm00001d013641_T001	Zm00001eb218280_T002	Zm00004b011563_T001		Zm00010a021485_T001	Zm00011a021635_T001	Zm00014ba244980_T001	Zm00015a021289_T001	Zm00016a023101_T001	Zm00017a023641_T001	Zm00018ab226800_T001	Zm00019ab208220_T002	Zm00020ab221200_T001	Zm00021ab221140_T002	Zm00022ab220740_T001	Zm00023ab224270_T001	Zm00024ab221590_T001	Zm00025ab226580_T001	Zm00026ab220640_T003	Zm00027ab222280_T001	Zm00028ab224480_T001	Zm00029ab225670_T001	Zm00030ab219370_T001	Zm00031ab227180_T002	Zm00032ab225530_T003	Zm00033ab230890_T001	Zm00034ab231570_T005	Zm00035ab225310_T002	Zm00036ab223660_T001	Zm00037ab220430_T002	Zm00038ab222110_T002	Zm00039ab223060_T001	Zm00040ab232900_T001	Zm00041ab227190_T001	Zm00042ab227650_T002	Zm00045a012700_T001	Zm00054a019308_T001	Zm00056aa007622_T001	Zm00092aa022494_T001	Zm00093aa020667_T001	Zm00094aa021340_T001	Zm00095aa021871_T001	Zm00096aa022933_T001
pan-zea.v2.pan20944	HSP20-8	Class A	Zd00001aa019064_T001	Zd00003aa020902_T001	Zh00001aa017812_T001	AC191676.3_FTG011	Zm00001d013643_T001	Zm00001eb218310_T001	Zm00004b011566_T001	Zm00008a019716_T001	Zm00010a021487_T001		Zm00014ba245010_T001	Zm00015a021292_T001	Zm00016a023103_T001	Zm00017a023645_T001	Zm00018ab226810_T001	Zm00019ab208240_T001	Zm00020ab221210_T001	Zm00021ab221160_T001	Zm00022ab220760_T001	Zm00023ab224290_T001	Zm00024ab221610_T001	Zm00025ab226600_T001	Zm00026ab220670_T001		Zm00028ab224500_T001	Zm00029ab225690_T001	Zm00030ab219390_T001	Zm00031ab227200_T001	Zm00032ab225550_T001	Zm00033ab230910_T001	Zm00034ab231590_T001	Zm00035ab225320_T001	Zm00036ab223680_T001	Zm00037ab220450_T001	Zm00038ab222130_T001	Zm00039ab223080_T001	Zm00040ab232930_T001	Zm00041ab227210_T001	Zm00042ab227680_T001	Zm00045a012701_T002	Zm00054a019309_T001	Zm00056aa007625_T001	Zm00092aa022496_T001	Zm00093aa020669_T001	Zm00094aa021344_T001	Zm00095aa021873_T001	Zm00096aa022935_T001
pan-zea.v2.pan02205	HSP20-9	Class A	Zd00001aa019464_T001	Zd00003aa021299_T001	Zh00001aa018163_T001	GRMZM2G465723_T01	Zm00001d014146_T001	Zm00001eb222770_T001	Zm00004b012003_T001	Zm00008a020113_T001	Zm00010a021864_T001	Zm00011a022014_T001	Zm00014ba249340_T001		Zm00016a023566_T001	Zm00017a024091_T001	Zm00018ab231570_T001	Zm00019ab212640_T001	Zm00020ab225630_T001	Zm00021ab225660_T001	Zm00022ab225190_T001,Zm00022ab225910_T001	Zm00023ab228850_T001	Zm00024ab226120_T001	Zm00025ab231240_T001	Zm00026ab225390_T001	Zm00027ab226980_T001	Zm00028ab229080_T001	Zm00029ab230590_T001	Zm00030ab224130_T001	Zm00031ab232050_T001	Zm00032ab230270_T001	Zm00033ab235530_T001	Zm00034ab236530_T001	Zm00035ab230020_T001	Zm00036ab228210_T001	Zm00037ab224960_T001	Zm00038ab227020_T001	Zm00039ab227610_T001	Zm00040ab237560_T001	Zm00041ab231810_T001	Zm00042ab232190_T001	Zm00045a013136_T001	Zm00054a019692_T001	Zm00056aa008126_T001	Zm00092aa022928_T001	Zm00093aa021132_T001	Zm00094aa021799_T001	Zm00095aa022334_T001	Zm00096aa023393_T001
pan-zea.v2.pan02580	HSP20-10	Class A	Zd00001aa032277_T001	Zd00003aa034870_T001	Zh00001aa030560_T001	GRMZM2G335242_T01	Zm00001d044728_T001	Zm00001eb371530_T001	Zm00004b031459_T001	Zm00008a033257_T001,Zm00008a033258_T001	Zm00010a034720_T001	Zm00011a034896_T001	Zm00014ba393200_T001	Zm00015a036264_T001	Zm00016a039885_T001	Zm00017a040429_T001	Zm00018ab389210_T001	Zm00019ab358930_T001	Zm00020ab376700_T001,Zm00020ab376710_T001	Zm00021ab377550_T001	Zm00022ab377100_T001	Zm00023ab382550_T001	Zm00024ab379600_T001	Zm00025ab385340_T001	Zm00026ab374470_T001	Zm00027ab376230_T001	Zm00028ab381460_T001	Zm00029ab387460_T001	Zm00030ab373820_T001	Zm00031ab386130_T001	Zm00032ab387450_T001	Zm00033ab393080_T001	Zm00034ab395860_T001	Zm00035ab385380_T001	Zm00036ab382680_T001	Zm00037ab375500_T001	Zm00038ab421790_T001	Zm00039ab379500_T001	Zm00040ab395340_T001	Zm00041ab386210_T001	Zm00042ab388600_T001	Zm00045a037555_T001	Zm00054a035579_T001	Zm00056aa038851_T001	Zm00092aa038163_T001	Zm00093aa035637_T001	Zm00094aa036153_T001	Zm00095aa037294_T001	Zm00096aa038857_T001
pan-zea.v2.pan10469	HSP20-11	Class A	Zd00001aa025173_T001	Zd00003aa027364_T001	Zh00001aa023929_T001	GRMZM2G013970_T01	Zm00001d038608_T001	Zm00001eb291920_T001	Zm00004b030916_T001	Zm00008a026122_T001	Zm00010a027781_T001	Zm00011a027942_T001	Zm00014ba315500_T001		Zm00016a031210_T001	Zm00017a031619_T001	Zm00018ab305760_T001	Zm00019ab280090_T001	Zm00020ab295870_T001	Zm00021ab296570_T001	Zm00022ab296920_T001	Zm00023ab300840_T001	Zm00024ab297300_T001	Zm00025ab303110_T001	Zm00026ab295020_T001	Zm00027ab297010_T001	Zm00028ab299830_T001	Zm00029ab305870_T001	Zm00030ab292770_T001	Zm00031ab303220_T001	Zm00032ab304640_T001	Zm00033ab309460_T001	Zm00034ab312420_T001	Zm00035ab303170_T001	Zm00036ab300990_T001	Zm00037ab296300_T001	Zm00038ab298620_T001	Zm00039ab297650_T001	Zm00040ab310700_T001	Zm00041ab303350_T001	Zm00042ab305260_T001		Zm00054a026055_T001	Zm00056aa034628_T001	Zm00092aa030022_T001	Zm00093aa027755_T001	Zm00094aa028456_T001	Zm00095aa029189_T001	Zm00096aa030635_T001
pan-zea.v2.pan18435	HSP20-12	Class A	Zd00001aa030466_T001	Zd00003aa033108_T001	Zh00001aa028973_T001		Zm00001d010693_T001	Zm00001eb352720_T001	Zm00004b026541_T001	Zm00008a031600_T001	Zm00010a033095_T001	Zm00011a033288_T001	Zm00014ba375820_T001	Zm00015a034456_T001	Zm00016a037932_T001	Zm00017a038463_T001	Zm00018ab370290_T001	Zm00019ab340480_T001	Zm00020ab357840_T001	Zm00021ab359390_T001	Zm00022ab358750_T001	Zm00023ab363600_T001	Zm00024ab360450_T001	Zm00025ab366250_T001	Zm00026ab356220_T001	Zm00027ab357890_T001	Zm00028ab362190_T001	Zm00029ab368060_T001	Zm00030ab355430_T001	Zm00031ab367140_T001	Zm00032ab368860_T001	Zm00033ab374010_T001	Zm00034ab377090_T001	Zm00035ab366210_T001	Zm00036ab363790_T001	Zm00037ab357080_T001	Zm00038ab360920_T001	Zm00039ab360610_T001	Zm00040ab375810_T001	Zm00041ab367540_T001	Zm00042ab369110_T001	Zm00045a028685_T001	Zm00054a034083_T001	Zm00056aa029403_T001	Zm00092aa036314_T001	Zm00093aa033734_T001	Zm00094aa034357_T001	Zm00095aa035416_T001	Zm00096aa036935_T001
pan-zea.v2.pan01914	HSP20-13	Class A	Zd00001aa010694_T001	Zd00003aa011838_T001	Zh00001aa010120_T001	GRMZM2G413897_T01	Zm00001d039941_T001	Zm00001eb125000_T001,Zm00001eb125010_T001	Zm00004b016207_T001	Zm00008a011169_T001	Zm00010a013357_T001	Zm00011a013361_T001	Zm00014ba152000_T001	Zm00015a012044_T001	Zm00016a012945_T001	Zm00017a013268_T001	Zm00018ab128880_T001	Zm00019ab120890_T001	Zm00020ab125850_T001	Zm00021ab125800_T001	Zm00022ab126480_T001	Zm00023ab128300_T001	Zm00024ab127120_T001	Zm00025ab128640_T001	Zm00026ab125130_T001	Zm00027ab126000_T001	Zm00028ab127710_T001	Zm00029ab128770_T001	Zm00030ab124890_T001	Zm00031ab129350_T001	Zm00032ab128330_T001	Zm00033ab131500_T002	Zm00034ab132820_T001	Zm00035ab128550_T001	Zm00036ab128470_T001	Zm00037ab125270_T001	Zm00038ab127700_T001	Zm00039ab125910_T001	Zm00040ab132830_T001	Zm00041ab129870_T001	Zm00042ab128090_T001	Zm00045a017539_T001	Zm00054a011038_T001	Zm00056aa018262_T001,Zm00056aa018263_T001	Zm00092aa012824_T001	Zm00093aa011770_T001	Zm00094aa012124_T001	Zm00095aa012388_T001	Zm00096aa013336_T001
pan-zea.v2.pan25585	HSP20-14	Class A	Zd00001aa027837_T001	Zd00003aa030318_T001	Zh00001aa026521_T001	GRMZM2G429396_T01	Zm00001d021634_T001					Zm00011a030721_T001	Zm00014ba347050_T001		Zm00016a034734_T001	Zm00017a035201_T001	Zm00018ab338600_T001	Zm00019ab310960_T001	Zm00020ab327250_T002	Zm00021ab328460_T001	Zm00022ab328770_T001		Zm00024ab329680_T001		Zm00026ab326650_T001		Zm00028ab331480_T001	Zm00029ab338330_T001	Zm00030ab325030_T001	Zm00031ab336140_T001		Zm00033ab342520_T001	Zm00034ab345310_T001	Zm00035ab336080_T001	Zm00036ab332780_T002	Zm00037ab327210_T001		Zm00039ab329580_T001	Zm00040ab343770_T003	Zm00041ab336270_T001	Zm00042ab338140_T001			Zm00056aa037850_T001	Zm00092aa033219_T001	Zm00093aa031154_T001	Zm00094aa031559_T001		Zm00096aa033877_T001
pan-zea.v2.pan23877	HSP20-15	Class B	Zd00001aa021959_T001		Zh00001aa020599_T001	GRMZM2G481605_T01	Zm00001d017813_T001	Zm00001eb252460_T001	Zm00004b014901_T001	Zm00008a022801_T001	Zm00010a024486_T001	Zm00011a024695_T001	Zm00014ba278930_T001		Zm00016a026937_T001	Zm00017a027494_T001	Zm00018ab262400_T001	Zm00019ab242280_T001	Zm00020ab255830_T001	Zm00021ab256030_T001	Zm00022ab256390_T001	Zm00023ab259860_T001	Zm00024ab256570_T001	Zm00025ab262950_T001	Zm00026ab254980_T002	Zm00027ab257050_T001	Zm00028ab259800_T001	Zm00029ab262970_T001	Zm00030ab254130_T001	Zm00031ab263190_T001	Zm00032ab261090_T001	Zm00033ab267310_T001	Zm00034ab268460_T001	Zm00035ab261790_T001	Zm00036ab258490_T001		Zm00038ab257410_T001	Zm00039ab257770_T001	Zm00040ab269410_T001	Zm00041ab263110_T001	Zm00042ab263270_T001	Zm00045a016247_T001		Zm00056aa011282_T001	Zm00092aa026053_T001	Zm00093aa024133_T001	Zm00094aa024724_T001	Zm00095aa025395_T001	Zm00096aa026629_T001
pan-zea.v2.pan49059	HSP20-16	Class B		Zd00003aa024023_T001
pan-zea.v2.pan05749	HSP20-17	Class B	Zd00001aa009607_T001	Zd00003aa010428_T001	Zh00001aa009075_T001	GRMZM2G375517_T01	Zm00001d007271_T001	Zm00001eb112330_T001	Zm00004b010210_T001	Zm00008a010033_T001	Zm00010a012281_T001	Zm00011a012254_T001	Zm00014ba139600_T001	Zm00015a010821_T001	Zm00016a011855_T001	Zm00017a011881_T001	Zm00018ab115220_T001	Zm00019ab108930_T001	Zm00020ab112980_T001	Zm00021ab112770_T001	Zm00022ab113710_T001	Zm00023ab115330_T001	Zm00024ab113920_T001	Zm00025ab115830_T001	Zm00026ab111900_T001	Zm00027ab112950_T002	Zm00028ab114530_T001	Zm00029ab115720_T001	Zm00030ab112260_T001	Zm00031ab116190_T001	Zm00032ab115480_T001	Zm00033ab117970_T001	Zm00034ab119400_T002	Zm00035ab115270_T001	Zm00036ab115520_T001	Zm00037ab112170_T001	Zm00038ab114660_T001	Zm00039ab112910_T001	Zm00040ab119570_T001	Zm00041ab115810_T001	Zm00042ab115170_T001	Zm00045a011448_T001	Zm00054a009837_T001	Zm00056aa016906_T001	Zm00092aa011531_T001	Zm00093aa010552_T001	Zm00094aa010930_T001	Zm00095aa011108_T001	Zm00096aa011990_T001
pan-zea.v2.pan01221	HSP20-18	Class B	Zd00001aa036446_T001	Zd00003aa039782_T001	Zh00001aa034935_T001	GRMZM2G346839_T01	Zm00001d025508_T001	Zm00001eb423300_T001	Zm00004b039591_T001,Zm00004b039596_T001	Zm00008a037963_T001	Zm00010a007275_T001	Zm00011a007313_T001	Zm00014ba083730_T001		Zm00016a045626_T001,Zm00016a045629_T001	Zm00017a046195_T001	Zm00018ab444170_T001	Zm00019ab409780_T001	Zm00020ab430420_T001,Zm00020ab430440_T002	Zm00021ab431380_T001	Zm00022ab429600_T001	Zm00023ab435740_T001	Zm00024ab433440_T001	Zm00025ab440310_T001	Zm00026ab426220_T001	Zm00027ab430160_T001	Zm00028ab435360_T001	Zm00029ab442430_T001,Zm00029ab442460_T001	Zm00030ab427400_T001	Zm00031ab441100_T001	Zm00032ab442580_T001	Zm00033ab448320_T001	Zm00034ab450430_T001	Zm00035ab440060_T001,Zm00035ab440090_T001	Zm00036ab435930_T001	Zm00037ab428010_T001	Zm00038ab433840_T001	Zm00039ab432630_T001	Zm00040ab450800_T001	Zm00041ab441450_T002	Zm00042ab443920_T001,Zm00042ab443940_T001		Zm00054a031035_T001	Zm00056aa044276_T001,Zm00056aa044277_T001	Zm00092aa043615_T001	Zm00093aa040694_T001	Zm00094aa041458_T001	Zm00095aa042710_T001	Zm00096aa044357_T001
pan-zea.v2.pan05142	HSP20-19	Class B	Zd00001aa007098_T002	Zd00003aa007619_T001	Zh00001aa006836_T001	GRMZM2G331701_T01	Zm00001d003554_T001	Zm00001eb081770_T001	Zm00004b007367_T001	Zm00008a007275_T001	Zm00010a009585_T001	Zm00011a009653_T001	Zm00014ba109910_T001	Zm00015a007834_T001	Zm00016a008547_T001	Zm00017a008482_T001	Zm00018ab084080_T001	Zm00019ab079360_T001	Zm00020ab082720_T001	Zm00021ab082050_T002	Zm00022ab082180_T001	Zm00023ab083770_T001	Zm00024ab083000_T001	Zm00025ab083970_T001	Zm00026ab081850_T001	Zm00027ab081980_T001	Zm00028ab082950_T001	Zm00029ab083510_T001	Zm00030ab081360_T001	Zm00031ab084740_T001	Zm00032ab084680_T001	Zm00033ab085870_T001	Zm00034ab086600_T001	Zm00035ab084260_T001	Zm00036ab084350_T001	Zm00037ab082130_T001	Zm00038ab083630_T001	Zm00039ab082260_T001	Zm00040ab087420_T001	Zm00041ab083780_T001	Zm00042ab082860_T001	Zm00045a008225_T001	Zm00054a007196_T001	Zm00056aa013672_T001,Zm00056aa013673_T001	Zm00092aa008407_T001	Zm00093aa007726_T001	Zm00094aa007968_T001	Zm00095aa008093_T001	Zm00096aa008493_T001
pan-zea.v2.pan22794	HSP20-20	Class B	Zd00001aa018158_T001	Zd00003aa019962_T001	Zh00001aa016996_T001	GRMZM2G324956_T01	Zm00001d053965_T001	Zm00001eb208810_T001	Zm00004b024426_T001	Zm00008a018837_T001	Zm00010a020692_T001	Zm00011a020821_T001	Zm00014ba235970_T001	Zm00015a020433_T001	Zm00016a022170_T001	Zm00017a022730_T001	Zm00018ab216930_T001	Zm00019ab198950_T001	Zm00020ab211780_T001	Zm00021ab211770_T001	Zm00022ab211420_T001	Zm00023ab214830_T001		Zm00025ab217050_T001	Zm00026ab211250_T001	Zm00027ab212690_T002	Zm00028ab214800_T001	Zm00029ab216320_T001	Zm00030ab210000_T001		Zm00032ab216150_T001	Zm00033ab221330_T001	Zm00034ab221720_T001	Zm00035ab215590_T001	Zm00036ab214360_T001	Zm00037ab210980_T001	Zm00038ab212340_T001	Zm00039ab213650_T001	Zm00040ab223130_T001	Zm00041ab217510_T001		Zm00045a026350_T001	Zm00054a018495_T001		Zm00092aa021559_T001	Zm00093aa019814_T001	Zm00094aa020445_T001	Zm00095aa020949_T001	Zm00096aa021985_T001
pan-zea.v2.pan02999	HSP20-21	Class B	Zd00001aa001130_T001	Zd00003aa001176_T001	Zh00001aa000997_T001	GRMZM2G306679_T01	Zm00001d028561_T001	Zm00001eb011930_T001	Zm00004b001076_T001	Zm00008a001042_T001	Zm00010a001032_T001	Zm00011a001007_T001	Zm00014ba011530_T001	Zm00015a001142_T001	Zm00016a001241_T001	Zm00017a001243_T001	Zm00018ab012350_T001	Zm00019ab012330_T001	Zm00020ab012480_T001	Zm00021ab012010_T001	Zm00022ab011860_T001	Zm00023ab012870_T001	Zm00024ab012380_T001	Zm00025ab012630_T001	Zm00026ab011820_T001	Zm00027ab012260_T001	Zm00028ab012100_T001	Zm00029ab012150_T001	Zm00030ab012100_T001	Zm00031ab012280_T001	Zm00032ab012210_T001	Zm00033ab012760_T001	Zm00034ab012550_T001	Zm00035ab012430_T001	Zm00036ab012370_T001	Zm00037ab012010_T001	Zm00038ab012430_T001	Zm00039ab012260_T001	Zm00040ab012700_T001	Zm00041ab012640_T001	Zm00042ab012360_T001	Zm00045a001159_T001		Zm00056aa001223_T001	Zm00092aa001162_T001	Zm00093aa001077_T001	Zm00094aa001110_T001	Zm00095aa001109_T001	Zm00096aa001235_T001
pan-zea.v2.pan00785	HSP20-22	Class B	Zd00001aa001124_T001,Zd00001aa001126_T001	Zd00003aa001172_T001	Zh00001aa000992_T001	AC208204.3_FTG006	Zm00001d028555_T001,Zm00001d028557_T001	Zm00001eb011880_T001,Zm00001eb011900_T002	Zm00004b001072_T001	Zm00008a001038_T001,Zm00008a001039_T001	Zm00010a001029_T001	Zm00011a001003_T001	Zm00014ba011500_T001	Zm00015a001138_T001	Zm00016a001237_T001	Zm00017a001239_T001	Zm00018ab012320_T001	Zm00019ab012280_T001	Zm00020ab012450_T001	Zm00021ab011980_T001	Zm00022ab011820_T001	Zm00023ab012840_T001	Zm00024ab012350_T001	Zm00025ab012550_T002,Zm00025ab012590_T002	Zm00026ab011770_T001	Zm00027ab012200_T001	Zm00028ab012040_T002,Zm00028ab012060_T002	Zm00029ab012110_T002	Zm00030ab012060_T001	Zm00031ab012220_T001	Zm00032ab012170_T001	Zm00033ab012680_T001,Zm00033ab012690_T001	Zm00034ab012510_T002	Zm00035ab012400_T001	Zm00036ab012330_T001	Zm00037ab011960_T001	Zm00038ab012370_T001,Zm00038ab012390_T002	Zm00039ab012220_T002	Zm00040ab012650_T001	Zm00041ab012600_T001	Zm00042ab012320_T001		Zm00054a001009_T001	Zm00056aa001216_T001,Zm00056aa001218_T001,Zm00056aa001219_T001	Zm00092aa001156_T001,Zm00092aa001158_T001	Zm00093aa001074_T001	Zm00094aa001105_T001	Zm00095aa001105_T001	Zm00096aa001231_T001
pan-zea.v2.pan60829	HSP20-23	Class B				GRMZM2G046382_T01																		Zm00025ab012570_T001
pan-zea.v2.pan12992	HSP20-24	Class B	Zd00001aa034234_T001	Zd00003aa037183_T001	Zh00001aa032683_T001		Zm00001d047841_T001	Zm00001eb397940_T001	Zm00004b033973_T001	Zm00008a035623_T001	Zm00010a037113_T001	Zm00011a037230_T001	Zm00014ba419320_T001	Zm00015a038880_T001	Zm00016a042794_T001	Zm00017a043337_T001	Zm00018ab416600_T001	Zm00019ab384280_T001	Zm00020ab403490_T001	Zm00021ab404250_T001	Zm00022ab403270_T001	Zm00023ab408870_T001	Zm00024ab406340_T001	Zm00025ab413300_T001	Zm00026ab400070_T001	Zm00027ab403150_T001	Zm00028ab408310_T001	Zm00029ab414860_T001	Zm00030ab400600_T001	Zm00031ab413810_T001	Zm00032ab414940_T001	Zm00033ab420860_T001	Zm00034ab423000_T001	Zm00035ab412610_T001	Zm00036ab408720_T001	Zm00037ab401530_T001	Zm00038ab414760_T001	Zm00039ab406030_T001	Zm00040ab423040_T001	Zm00041ab413630_T001	Zm00042ab416050_T001	Zm00045a040269_T001		Zm00056aa041592_T001	Zm00092aa040877_T001	Zm00093aa038082_T001	Zm00094aa038782_T001	Zm00095aa040044_T001	Zm00096aa041667_T001
pan-zea.v2.pan52633	HSP20-25	Class B				GRMZM2G479260_T01													Zm00020ab407390_T001						Zm00026ab403740_T001											Zm00037ab405280_T001
pan-zea.v2.pan15310	HSP20-26	Class B	Zd00001aa010695_T001	Zd00003aa011839_T001	Zh00001aa010122_T001	GRMZM2G049767_T01	Zm00001d039942_T001	Zm00001eb125030_T001	Zm00004b016208_T001	Zm00008a011170_T001	Zm00010a013358_T001	Zm00011a013362_T001		Zm00015a012045_T001	Zm00016a012947_T001	Zm00017a013270_T001	Zm00018ab128890_T001	Zm00019ab120900_T002			Zm00022ab126490_T001	Zm00023ab128310_T001	Zm00024ab127140_T001	Zm00025ab128650_T001	Zm00026ab125150_T001	Zm00027ab126010_T001	Zm00028ab127730_T001	Zm00029ab128780_T001,Zm00029ab128790_T001	Zm00030ab124900_T002	Zm00031ab129370_T001	Zm00032ab128340_T001	Zm00033ab131520_T001	Zm00034ab132830_T001	Zm00035ab128560_T001	Zm00036ab128480_T001	Zm00037ab125280_T001	Zm00038ab127710_T001	Zm00039ab125920_T001	Zm00040ab132840_T001	Zm00041ab129880_T001	Zm00042ab128110_T001	Zm00045a017540_T001	Zm00054a011039_T001	Zm00056aa018265_T001	Zm00092aa012825_T001	Zm00093aa011771_T001	Zm00094aa012294_T001	Zm00095aa012389_T001,Zm00095aa012392_T001	Zm00096aa013337_T001
pan-zea.v2.pan01326	HSP20-27	Class B	Zd00001aa010692_T001	Zd00003aa011836_T001	Zh00001aa010116_T001	GRMZM2G437100_T01	Zm00001d039933_T001	Zm00001eb124940_T001	Zm00004b016195_T001	Zm00008a011165_T001	Zm00010a013351_T001	Zm00011a013349_T001	Zm00014ba151860_T001	Zm00015a012039_T001	Zm00016a012934_T001	Zm00017a013259_T001	Zm00018ab128790_T001,Zm00018ab128840_T001	Zm00019ab120870_T001	Zm00020ab125720_T001	Zm00021ab125780_T001	Zm00022ab126460_T001	Zm00023ab128210_T001	Zm00024ab127100_T001	Zm00025ab128600_T001	Zm00026ab125100_T001	Zm00027ab125890_T001	Zm00028ab127690_T001	Zm00029ab128650_T001	Zm00030ab124770_T001	Zm00031ab129310_T001	Zm00032ab128310_T001	Zm00033ab131470_T001	Zm00034ab132690_T001	Zm00035ab128450_T001	Zm00036ab128350_T001	Zm00037ab125250_T001	Zm00038ab127660_T001	Zm00039ab125780_T001,Zm00039ab125790_T001	Zm00040ab132710_T001	Zm00041ab129750_T001	Zm00042ab127950_T001	Zm00045a017533_T001	Zm00054a010443_T001	Zm00056aa018257_T001	Zm00092aa012816_T001	Zm00093aa011764_T001	Zm00094aa012117_T001	Zm00095aa012377_T001	Zm00096aa013331_T001
pan-zea.v2.pan30055	HSP20-28	Class B	Zd00001aa028884_T001	Zd00003aa031458_T001	Zh00001aa027535_T001				Zm00004b024779_T001	Zm00008a029975_T001		Zm00011a031717_T001				Zm00017a036418_T001	Zm00018ab350460_T001		Zm00020ab339220_T001		Zm00022ab340420_T001	Zm00023ab344540_T001							Zm00030ab336640_T001	Zm00031ab348190_T001			Zm00034ab356990_T001	Zm00035ab347770_T001						Zm00041ab348170_T001				Zm00056aa027508_T001,Zm00056aa027509_T001,Zm00056aa027601_T001	Zm00092aa034398_T001	Zm00093aa031947_T001		Zm00095aa033587_T001
pan-zea.v2.pan35919	HSP20-29	Class B								Zm00008a011168_T001	Zm00010a013356_T001			Zm00015a012043_T001		Zm00017a013267_T001	Zm00018ab128860_T001			Zm00021ab125790_T002	Zm00022ab126470_T002										Zm00032ab128320_T002												Zm00054a011021_T001,Zm00054a011022_T001	Zm00056aa018261_T001		Zm00093aa011769_T001			Zm00096aa013335_T001
pan-zea.v2.pan00137	HSP20-30	Class B	Zd00001aa010693_T001	Zd00003aa011837_T001	Zh00001aa010118_T001,Zh00001aa010119_T001	GRMZM2G422240_T01,GRMZM2G158232_T01	Zm00001d039935_T001,Zm00001d039936_T001	Zm00001eb124950_T001,Zm00001eb124960_T001	Zm00004b016196_T001,Zm00004b016197_T001,Zm00004b016198_T001,Zm00004b016204_T001	Zm00008a011166_T001,Zm00008a011167_T001	Zm00010a013352_T001,Zm00010a013353_T001	Zm00011a013352_T001,Zm00011a013353_T001,Zm00011a013357_T001,Zm00011a013359_T001,Zm00011a013360_T001	Zm00014ba151910_T001,Zm00014ba151920_T001,Zm00014ba151960_T001,Zm00014ba151970_T001,Zm00014ba151990_T001	Zm00015a012040_T001,Zm00015a012042_T001	Zm00016a012936_T001,Zm00016a012944_T001	Zm00017a013260_T001,Zm00017a013264_T001		Zm00019ab120880_T002	Zm00020ab125750_T001,Zm00020ab125770_T001			Zm00023ab128220_T001	Zm00024ab127110_T002	Zm00025ab128610_T001,Zm00025ab128620_T001,Zm00025ab128630_T001	Zm00026ab125120_T001	Zm00027ab125900_T001,Zm00027ab125910_T001,Zm00027ab125920_T001,Zm00027ab125950_T001	Zm00028ab127700_T001	Zm00029ab128690_T001,Zm00029ab128710_T001,Zm00029ab128720_T001,Zm00029ab128740_T001	Zm00030ab124800_T001,Zm00030ab124820_T001,Zm00030ab124860_T001	Zm00031ab129320_T001,Zm00031ab129340_T001		Zm00033ab131480_T003	Zm00034ab132700_T001,Zm00034ab132720_T001,Zm00034ab132730_T001,Zm00034ab132760_T001	Zm00035ab128460_T001,Zm00035ab128470_T001,Zm00035ab128490_T001,Zm00035ab128520_T001	Zm00036ab128370_T001,Zm00036ab128380_T001,Zm00036ab128390_T001,Zm00036ab128410_T001	Zm00037ab125260_T001	Zm00038ab127670_T001,Zm00038ab127680_T001	Zm00039ab125830_T001,Zm00039ab125850_T001	Zm00040ab132720_T001,Zm00040ab132730_T001,Zm00040ab132740_T001,Zm00040ab132770_T001	Zm00041ab129760_T001,Zm00041ab129770_T001,Zm00041ab129780_T001,Zm00041ab129790_T001	Zm00042ab127990_T001,Zm00042ab128010_T001,Zm00042ab128020_T001,Zm00042ab128050_T001	Zm00045a017534_T001,Zm00045a017536_T001	Zm00054a011020_T001	Zm00056aa018258_T001,Zm00056aa018259_T001	Zm00092aa012818_T001,Zm00092aa012820_T001	Zm00093aa011766_T001,Zm00093aa011768_T001	Zm00094aa012121_T001,Zm00094aa012122_T001,Zm00094aa012123_T001	Zm00095aa012378_T001,Zm00095aa012379_T001,Zm00095aa012384_T001	Zm00096aa013332_T001,Zm00096aa013334_T001
pan-zea.v2.pan49535	HSP20-31	Class B			Zh00001aa010117_T001														Zm00020ab125800_T001																					Zm00041ab129820_T001
pan-zea.v2.pan11491	HSP20-32	Class B	Zd00001aa028964_T001	Zd00003aa031551_T001	Zh00001aa027623_T001	GRMZM2G333635_T01	Zm00001d008577_T001	Zm00001eb335430_T001	Zm00004b024882_T001	Zm00008a030061_T001	Zm00010a031638_T001	Zm00011a031799_T001	Zm00014ba358970_T001		Zm00016a036040_T001	Zm00017a036530_T001	Zm00018ab351560_T001	Zm00019ab323370_T001	Zm00020ab340290_T001	Zm00021ab341280_T001	Zm00022ab341360_T001	Zm00023ab345460_T001	Zm00024ab342510_T001	Zm00025ab348210_T001	Zm00026ab338800_T001	Zm00027ab340480_T001	Zm00028ab344270_T001	Zm00029ab350690_T001	Zm00030ab337720_T001	Zm00031ab349310_T001	Zm00032ab350640_T001	Zm00033ab355640_T001	Zm00034ab358000_T001,Zm00034ab358010_T001	Zm00035ab348640_T001	Zm00036ab345900_T001	Zm00037ab339560_T001	Zm00038ab343340_T001	Zm00039ab342550_T001	Zm00040ab357270_T001	Zm00041ab349300_T001	Zm00042ab350700_T001	Zm00045a026827_T001	Zm00054a032375_T001	Zm00056aa027602_T001,Zm00056aa027603_T001	Zm00092aa034502_T001		Zm00094aa032779_T001	Zm00095aa033682_T001	Zm00096aa035159_T001
pan-zea.v2.pan03732	HSP20-33	Class C	Zd00001aa002990_T001	Zd00003aa003209_T001	Zh00001aa002788_T001	GRMZM2G080724_T01	Zm00001d031325_T001	Zm00001eb034050_T001	Zm00004b003063_T001	Zm00008a003145_T001	Zm00010a002934_T001	Zm00011a042741_T001	Zm00014ba033950_T001	Zm00015a003290_T001	Zm00016a003683_T001	Zm00017a003781_T001	Zm00018ab036170_T001	Zm00019ab033840_T001	Zm00020ab034520_T001	Zm00021ab034670_T001	Zm00022ab034990_T001	Zm00023ab035290_T001	Zm00024ab034800_T001	Zm00025ab035960_T001	Zm00026ab033910_T001	Zm00027ab034900_T001	Zm00028ab034830_T001	Zm00029ab035430_T001	Zm00030ab034340_T001	Zm00031ab035610_T001	Zm00032ab035490_T001	Zm00033ab036050_T001	Zm00034ab036290_T001	Zm00035ab035410_T001	Zm00036ab035000_T001	Zm00037ab034240_T001	Zm00038ab035360_T001	Zm00039ab034890_T001	Zm00040ab036400_T001	Zm00041ab035500_T001	Zm00042ab035200_T001		Zm00054a003023_T001	Zm00056aa003499_T001	Zm00092aa003539_T001	Zm00093aa003220_T001	Zm00094aa003372_T001	Zm00095aa003372_T001	Zm00096aa003766_T001
pan-zea.v2.pan09257	HSP20-34	Class C	Zd00001aa020566_T001	Zd00003aa022458_T001	Zh00001aa019257_T001	GRMZM5G803365_T01	Zm00001d015777_T001	Zm00001eb235800_T001	Zm00004b013241_T001	Zm00008a021288_T001	Zm00010a023015_T001	Zm00011a023204_T001		Zm00015a023123_T001	Zm00016a025004_T001	Zm00017a025576_T001	Zm00018ab245430_T001	Zm00019ab225730_T001	Zm00020ab239000_T001	Zm00021ab238810_T001	Zm00022ab239080_T001	Zm00023ab243030_T002	Zm00024ab239920_T001	Zm00025ab244970_T001	Zm00026ab238300_T001	Zm00027ab240380_T001	Zm00028ab242730_T001	Zm00029ab245080_T001	Zm00030ab237260_T001	Zm00031ab245620_T001	Zm00032ab243840_T001	Zm00033ab249820_T001	Zm00034ab250960_T001	Zm00035ab243840_T001	Zm00036ab241700_T001	Zm00037ab238660_T001	Zm00038ab240450_T002	Zm00039ab240830_T001	Zm00040ab251560_T001	Zm00041ab245700_T001	Zm00042ab245940_T001		Zm00054a020906_T001				Zm00094aa025212_T001	Zm00095aa023666_T001	Zm00096aa024854_T001
pan-zea.v2.pan12441	HSP20-35	Class C	Zd00001aa032379_T001	Zd00003aa034977_T001	Zh00001aa030653_T001	GRMZM2G135960_T01	Zm00001d044874_T001	Zm00001eb372830_T001	Zm00004b031568_T001	Zm00008a033373_T001	Zm00010a034831_T001	Zm00011a035010_T001	Zm00014ba394470_T001	Zm00015a036375_T001	Zm00016a040045_T001	Zm00017a040567_T001	Zm00018ab390510_T001	Zm00019ab360070_T001	Zm00020ab377940_T001	Zm00021ab378780_T001	Zm00022ab378230_T001	Zm00023ab383640_T001	Zm00024ab380870_T001	Zm00025ab386620_T001	Zm00026ab375750_T001	Zm00027ab377410_T001	Zm00028ab382730_T002	Zm00029ab388710_T001	Zm00030ab374970_T001	Zm00031ab387400_T001	Zm00032ab388630_T001	Zm00033ab394260_T003	Zm00034ab397030_T001	Zm00035ab386700_T001	Zm00036ab383950_T001	Zm00037ab376730_T001	Zm00038ab388570_T001	Zm00039ab380610_T001	Zm00040ab396630_T001	Zm00041ab387580_T001	Zm00042ab389780_T001		Zm00054a035804_T001	Zm00056aa038993_T001	Zm00092aa038293_T001	Zm00093aa035608_T001	Zm00094aa036275_T001	Zm00095aa037410_T001	Zm00096aa039662_T001
pan-zea.v2.pan20814	HSP20-36	Class C	Zd00001aa016757_T002	Zd00003aa018456_T002	Zh00001aa015722_T002	GRMZM2G007729_T03	Zm00001d052194_T001	Zm00001eb193940_T001	Zm00004b022985_T001	Zm00008a017564_T001	Zm00010a019412_T001	Zm00011a019527_T001	Zm00014ba221410_T002	Zm00015a018962_T002	Zm00016a020504_T001	Zm00017a021339_T001	Zm00018ab201550_T001	Zm00019ab183910_T001		Zm00021ab196290_T001	Zm00022ab196390_T001	Zm00023ab199480_T001	Zm00024ab197110_T001	Zm00025ab201460_T002	Zm00026ab196020_T002	Zm00027ab197070_T002	Zm00028ab199550_T001	Zm00029ab200670_T001	Zm00030ab194960_T001	Zm00031ab201580_T001	Zm00032ab200220_T001	Zm00033ab206000_T001	Zm00034ab206010_T001	Zm00035ab200300_T002	Zm00036ab199560_T001	Zm00037ab195650_T001	Zm00038ab197000_T001	Zm00039ab198010_T002	Zm00040ab207080_T001	Zm00041ab202090_T001	Zm00042ab202100_T001	Zm00045a024863_T001	Zm00054a016947_T001	Zm00056aa025512_T001	Zm00092aa020007_T001	Zm00093aa018363_T001	Zm00094aa018946_T001	Zm00095aa019419_T001	Zm00096aa020374_T001
pan-zea.v2.pan13949	HSP20-37	Class C	Zd00001aa001004_T001	Zd00003aa001049_T002	Zh00001aa000885_T001	GRMZM2G149647_T01	Zm00001d028408_T001	Zm00001eb010530_T001	Zm00004b000947_T001	Zm00008a000924_T001	Zm00010a000912_T001	Zm00011a000888_T001	Zm00014ba010290_T001	Zm00015a001001_T001	Zm00016a001086_T001	Zm00017a001082_T001	Zm00018ab010880_T001	Zm00019ab011060_T001	Zm00020ab011180_T001	Zm00021ab010800_T001	Zm00022ab010480_T001	Zm00023ab011680_T001	Zm00024ab011110_T001	Zm00025ab011210_T001	Zm00026ab010570_T001	Zm00027ab010750_T001	Zm00028ab010710_T001	Zm00029ab010800_T001	Zm00030ab010790_T001	Zm00031ab010940_T001	Zm00032ab010850_T001	Zm00033ab011320_T001	Zm00034ab011080_T001	Zm00035ab011100_T001	Zm00036ab011030_T001	Zm00037ab010740_T001	Zm00038ab010880_T001	Zm00039ab010890_T001	Zm00040ab011300_T001	Zm00041ab011330_T001	Zm00042ab011030_T001	Zm00045a001020_T001	Zm00054a000914_T001	Zm00056aa001094_T001	Zm00092aa001033_T001	Zm00093aa000982_T001	Zm00094aa000986_T001	Zm00095aa000990_T001	Zm00096aa001109_T001
pan-zea.v2.pan03513	HSP20-38	Class C	Zd00001aa002376_T001	Zd00003aa002509_T001	Zh00001aa002224_T001	GRMZM2G109814_T01	Zm00001d030317_T001	Zm00001eb026540_T001	Zm00004b002405_T001	Zm00008a002391_T001	Zm00010a002300_T001	Zm00011a002230_T001	Zm00014ba025950_T001	Zm00015a002504_T001	Zm00016a002735_T001	Zm00017a002836_T001	Zm00018ab028000_T001	Zm00019ab026330_T001	Zm00020ab026620_T001	Zm00021ab026560_T001	Zm00022ab027500_T001	Zm00023ab027410_T001	Zm00024ab026820_T001	Zm00025ab027560_T001	Zm00026ab026330_T001	Zm00027ab026500_T001	Zm00028ab026850_T001	Zm00029ab027030_T001	Zm00030ab026480_T001	Zm00031ab027320_T001	Zm00032ab027150_T001	Zm00033ab027810_T001	Zm00034ab028030_T001	Zm00035ab027190_T001	Zm00036ab026950_T001	Zm00037ab026550_T001	Zm00038ab027650_T001	Zm00039ab027040_T001	Zm00040ab028190_T001	Zm00041ab027630_T001	Zm00042ab026960_T001	Zm00045a002674_T001	Zm00054a002397_T001	Zm00056aa002723_T001	Zm00092aa002672_T001	Zm00093aa002470_T001	Zm00094aa002560_T001	Zm00095aa002624_T001	Zm00096aa002797_T001
pan-zea.v2.pan00862	HSP20-39	Class C	Zd00001aa002391_T002	Zd00003aa002528_T001	Zh00001aa002235_T001,Zh00001aa002236_T001	AC202185.4_FTG004	Zm00001d030346_T001	Zm00001eb026690_T001	Zm00004b002423_T001	Zm00008a002412_T001	Zm00010a002314_T001	Zm00011a002247_T001	Zm00014ba026170_T001	Zm00015a002522_T001	Zm00016a002761_T001	Zm00017a002857_T001	Zm00018ab028170_T001	Zm00019ab026510_T001	Zm00020ab026780_T001	Zm00021ab026700_T001	Zm00022ab027660_T001	Zm00023ab027530_T001	Zm00024ab026960_T001,Zm00024ab026970_T001	Zm00025ab027730_T001	Zm00026ab026500_T001	Zm00027ab026660_T001	Zm00028ab027020_T001	Zm00029ab027210_T001,Zm00029ab027220_T001	Zm00030ab026660_T001	Zm00031ab027510_T001,Zm00031ab027520_T001	Zm00032ab027280_T001	Zm00033ab027950_T002	Zm00034ab028200_T001	Zm00035ab027320_T001	Zm00036ab027110_T001	Zm00037ab026730_T001	Zm00038ab027800_T001	Zm00039ab027240_T001	Zm00040ab028340_T001	Zm00041ab027780_T001	Zm00042ab027100_T001	Zm00045a002699_T001	Zm00054a002415_T001	Zm00056aa002737_T001	Zm00092aa002692_T001	Zm00093aa002483_T001	Zm00094aa002578_T001	Zm00095aa002612_T001	Zm00096aa002812_T001
pan-zea.v2.pan03519	HSP20-40	Class C	Zd00001aa002390_T001	Zd00003aa002526_T001	Zh00001aa002234_T001	AC210517.3_FTG003	Zm00001d030345_T001	Zm00001eb026680_T001	Zm00004b002422_T001	Zm00008a002411_T001	Zm00010a002313_T001	Zm00011a002245_T001	Zm00014ba026160_T001	Zm00015a002521_T001	Zm00016a002758_T001	Zm00017a002855_T001	Zm00018ab028130_T001	Zm00019ab026500_T001	Zm00020ab026770_T001	Zm00021ab026690_T001	Zm00022ab027650_T001	Zm00023ab027520_T001	Zm00024ab026950_T002	Zm00025ab027710_T001	Zm00026ab026460_T001	Zm00027ab026630_T002	Zm00028ab027000_T001	Zm00029ab027190_T001	Zm00030ab026640_T001	Zm00031ab027500_T001	Zm00032ab027270_T001	Zm00033ab027940_T001	Zm00034ab028180_T001	Zm00035ab027310_T002	Zm00036ab027080_T001	Zm00037ab026720_T001	Zm00038ab027760_T001	Zm00039ab027210_T001	Zm00040ab028330_T001	Zm00041ab027770_T001	Zm00042ab027090_T001	Zm00045a002698_T001	Zm00054a002411_T001	Zm00056aa002736_T001	Zm00092aa002691_T001	Zm00093aa002482_T001	Zm00094aa002577_T001	Zm00095aa002611_T001	Zm00096aa002811_T001
pan-zea.v2.pan23388	HSP20-41	Class D		Zd00003aa024441_T001		GRMZM2G098167_T01	Zm00001d018298_T001	Zm00001eb257130_T001	Zm00004b015313_T001	Zm00008a023192_T001	Zm00010a024889_T001	Zm00011a025074_T001	Zm00014ba283060_T001	Zm00015a025185_T001	Zm00016a027417_T001	Zm00017a027957_T001	Zm00018ab268120_T001	Zm00019ab246720_T001	Zm00020ab260610_T001	Zm00021ab260970_T001	Zm00022ab261290_T001	Zm00023ab264710_T001	Zm00024ab261360_T001	Zm00025ab267630_T001	Zm00026ab259820_T001	Zm00027ab261540_T001	Zm00028ab264440_T001	Zm00029ab268500_T001	Zm00030ab258900_T001	Zm00031ab267950_T001	Zm00032ab266100_T001	Zm00033ab272180_T001	Zm00034ab273470_T001	Zm00035ab267230_T001	Zm00036ab263440_T001	Zm00037ab260250_T001	Zm00038ab262220_T001	Zm00039ab262570_T001	Zm00040ab274130_T001	Zm00041ab268060_T001	Zm00042ab267860_T001		Zm00054a022779_T001	Zm00056aa011750_T001	Zm00092aa026513_T001	Zm00093aa024544_T001	Zm00094aa025146_T001	Zm00095aa025845_T001	Zm00096aa027109_T001
pan-zea.v2.pan85222	HSP20-42	Class D										Zm00011a033817_T001																													Zm00042ab375400_T001
pan-zea.v2.pan30437	HSP20-43	Class D							Zm00004b013111_T001	Zm00008a021164_T001	Zm00010a022898_T001			Zm00015a022944_T001				Zm00019ab224260_T001	Zm00020ab237640_T001		Zm00022ab237710_T001	Zm00023ab241220_T001		Zm00025ab243580_T001	Zm00026ab237000_T001				Zm00030ab235860_T001	Zm00031ab244150_T001			Zm00034ab249410_T001				Zm00038ab239070_T001	Zm00039ab239200_T001	Zm00040ab250120_T001	Zm00041ab244180_T001		Zm00045a014346_T001,Zm00045a016652_T001	Zm00054a020771_T001				Zm00094aa022946_T001		Zm00096aa024673_T001
pan-zea.v2.pan38397	HSP20-44	Class D				GRMZM2G085934_T01	Zm00001d020390_T001	Zm00001eb311990_T001					Zm00014ba335870_T001	Zm00015a030480_T001		Zm00017a033985_T001	Zm00018ab326960_T001										Zm00028ab320200_T001			Zm00031ab324880_T001	Zm00032ab326250_T001			Zm00035ab324610_T001								Zm00045a035628_T001	Zm00054a027635_T001			Zm00093aa029788_T001			Zm00096aa032762_T001
pan-zea.v2.pan75273	HSP20-45	Class D																														Zm00033ab331070_T001							Zm00040ab332450_T001
pan-zea.v2.pan44086	HSP20-46	Class D			Zh00001aa022502_T001	GRMZM2G165865_T01	Zm00001d037633_T001			Zm00008a025355_T001	Zm00010a027011_T001			Zm00015a027544_T001		Zm00017a029817_T001								Zm00025ab286150_T001												Zm00037ab278850_T001													Zm00096aa029732_T001
pan-zea.v2.pan27498	HSP20-47	Class D					Zm00001d004599_T001		Zm00004b008152_T001	Zm00008a008042_T001	Zm00010a047187_T001	Zm00011a043979_T001	Zm00014ba118530_T001	Zm00015a008659_T001	Zm00016a009489_T001	Zm00017a009516_T001	Zm00018ab092580_T001	Zm00019ab087570_T001		Zm00021ab090520_T001	Zm00022ab090830_T001	Zm00023ab092960_T001	Zm00024ab092010_T001	Zm00025ab092900_T001		Zm00027ab091010_T001	Zm00028ab091670_T001	Zm00029ab092740_T001	Zm00030ab090020_T001			Zm00033ab094910_T001			Zm00036ab093190_T001		Zm00038ab092410_T001		Zm00040ab096530_T001		Zm00042ab092310_T001	Zm00045a009171_T001		Zm00056aa014562_T001	Zm00092aa009029_T001	Zm00093aa008476_T001	Zm00094aa008753_T001	Zm00095aa008907_T001	Zm00096aa009340_T001
pan-zea.v2.pan05999	HSP20-48	Class D	Zd00001aa010419_T001	Zd00003aa011515_T001	Zh00001aa009824_T001	GRMZM2G083810_T01	Zm00001d039566_T001		Zm00004b015885_T001	Zm00008a010895_T001	Zm00010a013086_T001		Zm00014ba148840_T001	Zm00015a011722_T001			Zm00018ab125460_T001	Zm00019ab117950_T001		Zm00021ab122390_T001	Zm00022ab123300_T001	Zm00023ab124920_T001	Zm00024ab123690_T001	Zm00025ab125210_T001	Zm00026ab121700_T001	Zm00027ab122470_T001	Zm00028ab124400_T001	Zm00029ab125270_T001	Zm00030ab121720_T001	Zm00031ab125900_T001	Zm00032ab124950_T001	Zm00033ab128030_T001	Zm00034ab129280_T001	Zm00035ab125320_T001	Zm00036ab124850_T001	Zm00037ab121900_T001	Zm00038ab124330_T001	Zm00039ab122580_T001,Zm00039ab122590_T001	Zm00040ab129540_T001	Zm00041ab126170_T001	Zm00042ab124720_T001		Zm00054a010730_T001	Zm00056aa017907_T001	Zm00092aa012491_T001		Zm00094aa011835_T001
pan-zea.v2.pan79512	HSP20-49	Class D																Zm00019ab117960_T001				Zm00023ab124930_T001	Zm00024ab123680_T001		Zm00026ab121710_T001		Zm00028ab124410_T001					Zm00033ab128020_T001							Zm00040ab129550_T001			Zm00045a017217_T001							Zm00096aa012947_T001
pan-zea.v2.pan41785	HSP20-50	Class D										Zm00011a013068_T001			Zm00016a012585_T001	Zm00017a012931_T001			Zm00020ab122440_T001										Zm00030ab121710_T001	Zm00031ab125910_T001			Zm00034ab129290_T001							Zm00041ab126160_T001						Zm00093aa011463_T001		Zm00095aa012060_T001
pan-zea.v2.pan61143	HSP20-51	Class D						Zm00001eb121900_T001																													Zm00038ab124340_T001
pan-zea.v2.pan01495	HSP20-52	Class D	Zd00001aa029164_T001	Zd00003aa031755_T001	Zh00001aa027802_T001	GRMZM2G034157_T01	Zm00001d008841_T001	Zm00001eb337680_T001,Zm00001eb337690_T001	Zm00004b025074_T001	Zm00008a030240_T001	Zm00010a031821_T001	Zm00011a031981_T001	Zm00014ba360890_T001	Zm00015a032965_T001	Zm00016a036230_T001	Zm00017a036748_T001	Zm00018ab353870_T001	Zm00019ab325570_T001	Zm00020ab342510_T001	Zm00021ab343620_T001	Zm00022ab343480_T001	Zm00023ab347660_T001	Zm00024ab344720_T001	Zm00025ab350400_T001	Zm00026ab340920_T001	Zm00027ab342490_T001	Zm00028ab346390_T001	Zm00029ab352700_T001	Zm00030ab340000_T001,Zm00030ab340010_T001	Zm00031ab351350_T001	Zm00032ab352680_T001	Zm00033ab357760_T001	Zm00034ab360390_T001	Zm00035ab350770_T001	Zm00036ab348000_T001	Zm00037ab341550_T001	Zm00038ab345470_T001	Zm00039ab344820_T001	Zm00040ab359340_T001	Zm00041ab351510_T001	Zm00042ab352980_T001	Zm00045a027028_T001	Zm00054a032526_T001	Zm00056aa027819_T001	Zm00092aa034718_T001	Zm00093aa032303_T001,Zm00093aa033365_T001	Zm00094aa032976_T001,Zm00094aa033990_T001	Zm00095aa033905_T001	Zm00096aa035340_T001
pan-zea.v2.pan19046	HSP20-53	Class D	Zd00001aa034002_T001	Zd00003aa036982_T001	Zh00001aa032454_T001		Zm00001d047542_T001	Zm00001eb395330_T001		Zm00008a035391_T001,Zm00008a036227_T001	Zm00010a036865_T001	Zm00011a036988_T001	Zm00014ba416860_T001	Zm00015a038594_T001	Zm00016a042503_T001	Zm00017a043991_T001	Zm00018ab413710_T001	Zm00019ab381760_T001		Zm00021ab401520_T001	Zm00022ab400460_T001	Zm00023ab406150_T001	Zm00024ab403520_T001	Zm00025ab410620_T001	Zm00026ab397590_T001		Zm00028ab405360_T001	Zm00029ab412150_T001	Zm00030ab397890_T001	Zm00031ab410940_T001	Zm00032ab412210_T001	Zm00033ab418010_T001	Zm00034ab419920_T001	Zm00035ab410120_T001	Zm00036ab405970_T001	Zm00037ab398860_T001	Zm00038ab412070_T001	Zm00039ab403140_T001,Zm00039ab403180_T001	Zm00040ab420090_T001	Zm00041ab410750_T001	Zm00042ab413290_T001	Zm00045a040024_T001		Zm00056aa041299_T001,Zm00056aa041300_T001	Zm00092aa040611_T001	Zm00093aa037847_T001	Zm00094aa038506_T001	Zm00095aa039759_T001	Zm00096aa041365_T001
pan-zea.v2.pan25972	HSP20-54	Class D		Zd00003aa036984_T001	Zh00001aa032455_T001	GRMZM2G404249_T01,GRMZM5G899188_T01	Zm00001d047548_T001,Zm00001d047553_T001	Zm00001eb395360_T001,Zm00001eb395370_T001	Zm00004b033707_T001,Zm00004b033709_T001	Zm00008a035393_T001	Zm00010a036868_T001	Zm00011a036992_T001			Zm00016a042508_T001,Zm00016a042511_T001	Zm00017a043074_T001	Zm00018ab413740_T001		Zm00020ab400900_T001	Zm00021ab401560_T001	Zm00022ab400510_T001		Zm00024ab403560_T001	Zm00025ab410650_T001	Zm00026ab397630_T001	Zm00027ab400480_T001	Zm00028ab405390_T001	Zm00029ab412190_T001	Zm00030ab397910_T001	Zm00031ab410990_T001	Zm00032ab412250_T001	Zm00033ab418040_T001			Zm00036ab405990_T001	Zm00037ab398930_T001		Zm00039ab403190_T001			Zm00042ab413320_T001				Zm00092aa040615_T001,Zm00092aa040653_T001	Zm00093aa037851_T001	Zm00094aa038511_T001	Zm00095aa039764_T001,Zm00095aa039769_T001	Zm00096aa041371_T001,Zm00096aa041603_T001
pan-zea.v2.pan64728	HSP20-55	Class D																	Zm00020ab400850_T001																				Zm00040ab420140_T001
pan-zea.v2.pan80457	HSP20-56	Class D																Zm00019ab381790_T001															Zm00034ab419950_T001						Zm00040ab420160_T001	Zm00041ab410800_T001
[truncated: 11 more columns]
