# Supplementary material for: Pan-Genome-Wide Investigation and Co-Expression Network Analysis of HSP20 Gene Family in Maize
Source: Int J Mol Sci. 2024 Oct 27;25(21):11550. doi: 10.3390/ijms252111550 (PMC11546149; doi:10.3390/ijms252111550)
Supplement: Supplementary file 1 [file ijms-25-11550-s001.zip › TableS2.xlsx]

## Sheet: Sheet2
TableS2 | HSP20 pan-genes identified from Zea pan-genome
Locus ID	Protein length	Molecular Weight (KDa)	Domain Class	Domain ID	Domain name	Domain start	Domain end	E-value	Interproscan ID	Interproscan name
pan-zea.v2.pan00862	208	22.6195	Pfam	PF00011	Hsp20/alpha crystallin family	81	205	2.1e-07	IPR002068	Alpha crystallin/Hsp20 domain
pan-zea.v2.pan00862	208	22.6195	ProSiteProfiles	PS01031	Small heat shock protein (sHSP) domain profile.	69	208	14.7855	IPR002068	Alpha crystallin/Hsp20 domain
pan-zea.v2.pan00862	208	22.6195	CDD	cd06464	ACD_sHsps-like	82	192	5.15e-11	-	-
pan-zea.v2.pan12441	208	22.2762	ProSiteProfiles	PS01031	Small heat shock protein (sHSP) domain profile.	98	208	18.8507	IPR002068	Alpha crystallin/Hsp20 domain
pan-zea.v2.pan12441	208	22.2762	CDD	cd06464	ACD_sHsps-like	112	193	3.85e-15	-	-
pan-zea.v2.pan12441	208	22.2762	Pfam	PF00011	Hsp20/alpha crystallin family	112	207	3.1e-13	IPR002068	Alpha crystallin/Hsp20 domain
pan-zea.v2.pan22794	186	20.1635	CDD	cd06472	ACD_ScHsp26_like	80	171	1.59e-44	-	-
pan-zea.v2.pan22794	186	20.1635	Pfam	PF00011	Hsp20/alpha crystallin family	82	184	4.7e-24	IPR002068	Alpha crystallin/Hsp20 domain
pan-zea.v2.pan22794	186	20.1635	ProSiteProfiles	PS01031	Small heat shock protein (sHSP) domain profile.	67	186	26.4295	IPR002068	Alpha crystallin/Hsp20 domain
pan-zea.v2.pan49059	124	13.3879	ProSiteProfiles	PS01031	Small heat shock protein (sHSP) domain profile.	4	119	15.8682	IPR002068	Alpha crystallin/Hsp20 domain
pan-zea.v2.pan49059	124	13.3879	Pfam	PF00011	Hsp20/alpha crystallin family	18	109	2e-13	IPR002068	Alpha crystallin/Hsp20 domain
pan-zea.v2.pan15310	151	16.9038	ProSiteProfiles	PS01031	Small heat shock protein (sHSP) domain profile.	30	151	27.3897	IPR002068	Alpha crystallin/Hsp20 domain
pan-zea.v2.pan15310	151	16.9038	CDD	cd06472	ACD_ScHsp26_like	40	136	5.75e-40	-	-
pan-zea.v2.pan15310	151	16.9038	Pfam	PF00011	Hsp20/alpha crystallin family	42	150	3.7e-26	IPR002068	Alpha crystallin/Hsp20 domain
pan-zea.v2.pan35919	152	17.1311	Pfam	PF00011	Hsp20/alpha crystallin family	48	151	1.5e-32	IPR002068	Alpha crystallin/Hsp20 domain
pan-zea.v2.pan35919	152	17.1311	CDD	cd06472	ACD_ScHsp26_like	46	137	9.4e-47	-	-
pan-zea.v2.pan35919	152	17.1311	ProSiteProfiles	PS01031	Small heat shock protein (sHSP) domain profile.	38	152	32.2515	IPR002068	Alpha crystallin/Hsp20 domain
pan-zea.v2.pan03519	221	23.927	CDD	cd06464	ACD_sHsps-like	85	169	3.91e-15	-	-
pan-zea.v2.pan03519	221	23.927	Pfam	PF00011	Hsp20/alpha crystallin family	85	177	6.4e-11	IPR002068	Alpha crystallin/Hsp20 domain
pan-zea.v2.pan03519	221	23.927	ProSiteProfiles	PS01031	Small heat shock protein (sHSP) domain profile.	75	184	14.0093	IPR002068	Alpha crystallin/Hsp20 domain
pan-zea.v2.pan05999	166	17.9676	CDD	cd06464	ACD_sHsps-like	61	147	2.99e-26	-	-
pan-zea.v2.pan05999	166	17.9676	Pfam	PF00011	Hsp20/alpha crystallin family	61	164	4.4e-31	IPR002068	Alpha crystallin/Hsp20 domain
pan-zea.v2.pan05999	166	17.9676	ProSiteProfiles	PS01031	Small heat shock protein (sHSP) domain profile.	51	166	29.3508	IPR002068	Alpha crystallin/Hsp20 domain
pan-zea.v2.pan03732	304	33.1109	CDD	cd06464	ACD_sHsps-like	195	291	2.03e-24	-	-
pan-zea.v2.pan03732	304	33.1109	ProSiteProfiles	PS01031	Small heat shock protein (sHSP) domain profile.	185	304	23.2428	IPR002068	Alpha crystallin/Hsp20 domain
pan-zea.v2.pan03732	304	33.1109	Pfam	PF00011	Hsp20/alpha crystallin family	196	304	5.5e-20	IPR002068	Alpha crystallin/Hsp20 domain
pan-zea.v2.pan18435	192	21.3416	ProSiteProfiles	PS01031	Small heat shock protein (sHSP) domain profile.	81	192	12.7631	IPR002068	Alpha crystallin/Hsp20 domain
pan-zea.v2.pan18435	192	21.3416	Pfam	PF00011	Hsp20/alpha crystallin family	91	188	8.8e-08	IPR002068	Alpha crystallin/Hsp20 domain
pan-zea.v2.pan23388	171	18.3475	CDD	cd06464	ACD_sHsps-like	57	155	1.86e-26	-	-
pan-zea.v2.pan23388	171	18.3475	ProSiteProfiles	PS01031	Small heat shock protein (sHSP) domain profile.	47	171	24.1416	IPR002068	Alpha crystallin/Hsp20 domain
pan-zea.v2.pan23388	171	18.3475	Pfam	PF00011	Hsp20/alpha crystallin family	57	168	1.4e-22	IPR002068	Alpha crystallin/Hsp20 domain
pan-zea.v2.pan01914	166	17.3825	Pfam	PF00011	Hsp20/alpha crystallin family	48	139	1.6e-15	IPR002068	Alpha crystallin/Hsp20 domain
pan-zea.v2.pan01914	166	17.3825	ProSiteProfiles	PS01031	Small heat shock protein (sHSP) domain profile.	36	154	17.7476	IPR002068	Alpha crystallin/Hsp20 domain
pan-zea.v2.pan61143	165	17.8685	CDD	cd06464	ACD_sHsps-like	60	146	1.96e-27	-	-
pan-zea.v2.pan61143	165	17.8685	ProSiteProfiles	PS01031	Small heat shock protein (sHSP) domain profile.	50	165	29.6776	IPR002068	Alpha crystallin/Hsp20 domain
pan-zea.v2.pan61143	165	17.8685	Pfam	PF00011	Hsp20/alpha crystallin family	60	163	1.2e-31	IPR002068	Alpha crystallin/Hsp20 domain
pan-zea.v2.pan41785	165	17.8685	CDD	cd06464	ACD_sHsps-like	60	146	1.96e-27	-	-
pan-zea.v2.pan41785	165	17.8685	ProSiteProfiles	PS01031	Small heat shock protein (sHSP) domain profile.	50	165	29.6776	IPR002068	Alpha crystallin/Hsp20 domain
pan-zea.v2.pan41785	165	17.8685	Pfam	PF00011	Hsp20/alpha crystallin family	60	163	1.2e-31	IPR002068	Alpha crystallin/Hsp20 domain
pan-zea.v2.pan00785	158	17.7857	Pfam	PF00011	Hsp20/alpha crystallin family	54	157	3.3e-32	IPR002068	Alpha crystallin/Hsp20 domain
pan-zea.v2.pan00785	158	17.7857	ProSiteProfiles	PS01031	Small heat shock protein (sHSP) domain profile.	44	158	31.557	IPR002068	Alpha crystallin/Hsp20 domain
pan-zea.v2.pan00785	158	17.7857	CDD	cd06472	ACD_ScHsp26_like	52	143	3.07e-51	-	-
pan-zea.v2.pan02205	199	21.5481	ProSiteProfiles	PS01031	Small heat shock protein (sHSP) domain profile.	10	123	16.0725	IPR002068	Alpha crystallin/Hsp20 domain
pan-zea.v2.pan02205	199	21.5481	Pfam	PF00011	Hsp20/alpha crystallin family	29	105	9.4e-12	IPR002068	Alpha crystallin/Hsp20 domain
pan-zea.v2.pan02205	199	21.5481	CDD	cd06464	ACD_sHsps-like	30	102	3.07e-15	-	-
pan-zea.v2.pan14219	200	21.7994	CDD	cd06464	ACD_sHsps-like	25	96	2.34e-12	-	-
pan-zea.v2.pan14219	200	21.7994	Pfam	PF00011	Hsp20/alpha crystallin family	26	102	5.6e-09	IPR002068	Alpha crystallin/Hsp20 domain
pan-zea.v2.pan14219	200	21.7994	ProSiteProfiles	PS01031	Small heat shock protein (sHSP) domain profile.	6	112	14.3974	IPR002068	Alpha crystallin/Hsp20 domain
pan-zea.v2.pan27498	136	15.0821	Pfam	PF00011	Hsp20/alpha crystallin family	60	132	3.7e-08	IPR002068	Alpha crystallin/Hsp20 domain
pan-zea.v2.pan27498	136	15.0821	ProSiteProfiles	PS01031	Small heat shock protein (sHSP) domain profile.	45	136	12.7223	IPR002068	Alpha crystallin/Hsp20 domain
pan-zea.v2.pan85222	151	16.7946	Pfam	PF00011	Hsp20/alpha crystallin family	57	135	2.7e-08	IPR002068	Alpha crystallin/Hsp20 domain
pan-zea.v2.pan85222	151	16.7946	ProSiteProfiles	PS01031	Small heat shock protein (sHSP) domain profile.	47	151	12.7019	IPR002068	Alpha crystallin/Hsp20 domain
pan-zea.v2.pan85222	151	16.7946	CDD	cd06464	ACD_sHsps-like	57	134	7.34e-14	-	-
pan-zea.v2.pan09257	211	22.8184	Pfam	PF00011	Hsp20/alpha crystallin family	113	211	2.6e-19	IPR002068	Alpha crystallin/Hsp20 domain
pan-zea.v2.pan09257	211	22.8184	ProSiteProfiles	PS01031	Small heat shock protein (sHSP) domain profile.	99	211	21.7311	IPR002068	Alpha crystallin/Hsp20 domain
pan-zea.v2.pan09257	211	22.8184	CDD	cd06464	ACD_sHsps-like	113	197	1.32e-19	-	-
pan-zea.v2.pan05142	208	22.8316	CDD	cd06472	ACD_ScHsp26_like	75	166	9.12e-50	-	-
pan-zea.v2.pan05142	208	22.8316	Pfam	PF00011	Hsp20/alpha crystallin family	77	180	2.8e-28	IPR002068	Alpha crystallin/Hsp20 domain
pan-zea.v2.pan05142	208	22.8316	ProSiteProfiles	PS01031	Small heat shock protein (sHSP) domain profile.	67	183	27.9821	IPR002068	Alpha crystallin/Hsp20 domain
pan-zea.v2.pan05142	208	22.8316	ProSiteProfiles	PS51203	CS domain profile.	71	178	9.00352	IPR007052	CS domain
pan-zea.v2.pan23877	157	16.6865	Pfam	PF00011	Hsp20/alpha crystallin family	26	143	7.9e-15	IPR002068	Alpha crystallin/Hsp20 domain
pan-zea.v2.pan23877	157	16.6865	ProSiteProfiles	PS01031	Small heat shock protein (sHSP) domain profile.	16	149	19.0754	IPR002068	Alpha crystallin/Hsp20 domain
pan-zea.v2.pan01326	154	17.058	ProSiteProfiles	PS01031	Small heat shock protein (sHSP) domain profile.	40	154	31.7613	IPR002068	Alpha crystallin/Hsp20 domain
pan-zea.v2.pan01326	154	17.058	CDD	cd06472	ACD_ScHsp26_like	48	139	1.07e-44	-	-
pan-zea.v2.pan01326	154	17.058	Pfam	PF00011	Hsp20/alpha crystallin family	50	153	1.2e-32	IPR002068	Alpha crystallin/Hsp20 domain
pan-zea.v2.pan38397	160	17.4556	Pfam	PF00011	Hsp20/alpha crystallin family	61	139	1.2e-08	IPR002068	Alpha crystallin/Hsp20 domain
pan-zea.v2.pan38397	160	17.4556	ProSiteProfiles	PS01031	Small heat shock protein (sHSP) domain profile.	51	160	12.7427	IPR002068	Alpha crystallin/Hsp20 domain
pan-zea.v2.pan38397	160	17.4556	CDD	cd06464	ACD_sHsps-like	61	138	5.26e-15	-	-
pan-zea.v2.pan75273	160	17.4556	Pfam	PF00011	Hsp20/alpha crystallin family	61	139	1.2e-08	IPR002068	Alpha crystallin/Hsp20 domain
pan-zea.v2.pan75273	160	17.4556	ProSiteProfiles	PS01031	Small heat shock protein (sHSP) domain profile.	51	160	12.7427	IPR002068	Alpha crystallin/Hsp20 domain
pan-zea.v2.pan75273	160	17.4556	CDD	cd06464	ACD_sHsps-like	61	138	5.26e-15	-	-
pan-zea.v2.pan60829	158	17.7587	Pfam	PF00011	Hsp20/alpha crystallin family	54	157	3.3e-32	IPR002068	Alpha crystallin/Hsp20 domain
pan-zea.v2.pan60829	158	17.7587	ProSiteProfiles	PS01031	Small heat shock protein (sHSP) domain profile.	44	158	31.557	IPR002068	Alpha crystallin/Hsp20 domain
pan-zea.v2.pan60829	158	17.7587	CDD	cd06472	ACD_ScHsp26_like	52	143	3.47e-49	-	-
pan-zea.v2.pan00826	297	31.5166	Pfam	PF00011	Hsp20/alpha crystallin family	28	115	7e-11	IPR002068	Alpha crystallin/Hsp20 domain
pan-zea.v2.pan00826	297	31.5166	ProSiteProfiles	PS01031	Small heat shock protein (sHSP) domain profile.	17	123	19.7495	IPR002068	Alpha crystallin/Hsp20 domain
pan-zea.v2.pan00826	297	31.5166	CDD	cd06464	ACD_sHsps-like	27	107	1.56e-16	-	-
pan-zea.v2.pan04337	290	31.7425	Pfam	PF00011	Hsp20/alpha crystallin family	25	100	1.4e-09	IPR002068	Alpha crystallin/Hsp20 domain
pan-zea.v2.pan04337	290	31.7425	ProSiteProfiles	PS01031	Small heat shock protein (sHSP) domain profile.	5	110	17.4207	IPR002068	Alpha crystallin/Hsp20 domain
pan-zea.v2.pan12992	162	17.8887	ProSiteProfiles	PS01031	Small heat shock protein (sHSP) domain profile.	48	162	31.128	IPR002068	Alpha crystallin/Hsp20 domain
pan-zea.v2.pan12992	162	17.8887	Pfam	PF00011	Hsp20/alpha crystallin family	58	161	8.4e-32	IPR002068	Alpha crystallin/Hsp20 domain
pan-zea.v2.pan12992	162	17.8887	CDD	cd06472	ACD_ScHsp26_like	56	147	4.17e-56	-	-
pan-zea.v2.pan08986	253	27.0689	CDD	cd06464	ACD_sHsps-like	25	96	8.2e-12	-	-
pan-zea.v2.pan08986	253	27.0689	Pfam	PF00011	Hsp20/alpha crystallin family	23	101	1.3e-06	IPR002068	Alpha crystallin/Hsp20 domain
pan-zea.v2.pan08986	253	27.0689	ProSiteProfiles	PS01031	Small heat shock protein (sHSP) domain profile.	6	113	13.6007	IPR002068	Alpha crystallin/Hsp20 domain
pan-zea.v2.pan30437	155	17.0201	Pfam	PF00011	Hsp20/alpha crystallin family	56	134	1.2e-09	IPR002068	Alpha crystallin/Hsp20 domain
pan-zea.v2.pan30437	155	17.0201	ProSiteProfiles	PS01031	Small heat shock protein (sHSP) domain profile.	46	155	13.6415	IPR002068	Alpha crystallin/Hsp20 domain
pan-zea.v2.pan30437	155	17.0201	CDD	cd06464	ACD_sHsps-like	56	133	6.06e-16	-	-
pan-zea.v2.pan49535	152	17.2533	ProSiteProfiles	PS01031	Small heat shock protein (sHSP) domain profile.	38	152	31.5366	IPR002068	Alpha crystallin/Hsp20 domain
pan-zea.v2.pan49535	152	17.2533	Pfam	PF00011	Hsp20/alpha crystallin family	48	151	1.4e-31	IPR002068	Alpha crystallin/Hsp20 domain
pan-zea.v2.pan49535	152	17.2533	CDD	cd06472	ACD_ScHsp26_like	46	137	5.02e-44	-	-
pan-zea.v2.pan26496	172	18.2326	CDD	cd06464	ACD_sHsps-like	30	105	1.14e-19	-	-
pan-zea.v2.pan26496	172	18.2326	Pfam	PF00011	Hsp20/alpha crystallin family	31	108	6.4e-08	IPR002068	Alpha crystallin/Hsp20 domain
pan-zea.v2.pan26496	172	18.2326	ProSiteProfiles	PS01031	Small heat shock protein (sHSP) domain profile.	20	123	17.8089	IPR002068	Alpha crystallin/Hsp20 domain
pan-zea.v2.pan44086	137	14.9836	ProSiteProfiles	PS01031	Small heat shock protein (sHSP) domain profile.	47	137	16.1133	IPR002068	Alpha crystallin/Hsp20 domain
pan-zea.v2.pan44086	137	14.9836	Pfam	PF00011	Hsp20/alpha crystallin family	57	134	1.2e-09	IPR002068	Alpha crystallin/Hsp20 domain
pan-zea.v2.pan44086	137	14.9836	CDD	cd06464	ACD_sHsps-like	57	134	2.35e-15	-	-
pan-zea.v2.pan02999	159	17.8799	Pfam	PF00011	Hsp20/alpha crystallin family	55	157	4e-32	IPR002068	Alpha crystallin/Hsp20 domain
pan-zea.v2.pan02999	159	17.8799	CDD	cd06472	ACD_ScHsp26_like	53	144	6.56e-60	-	-
pan-zea.v2.pan02999	159	17.8799	ProSiteProfiles	PS01031	Small heat shock protein (sHSP) domain profile.	45	159	31.557	IPR002068	Alpha crystallin/Hsp20 domain
pan-zea.v2.pan11491	155	17.3383	Pfam	PF00011	Hsp20/alpha crystallin family	51	154	7.5e-32	IPR002068	Alpha crystallin/Hsp20 domain
pan-zea.v2.pan11491	155	17.3383	ProSiteProfiles	PS01031	Small heat shock protein (sHSP) domain profile.	41	155	32.0881	IPR002068	Alpha crystallin/Hsp20 domain
pan-zea.v2.pan11491	155	17.3383	CDD	cd06472	ACD_ScHsp26_like	49	140	1.56e-46	-	-
pan-zea.v2.pan13949	240	26.3777	Pfam	PF00011	Hsp20/alpha crystallin family	134	240	5.2e-28	IPR002068	Alpha crystallin/Hsp20 domain
pan-zea.v2.pan13949	240	26.3777	CDD	cd06464	ACD_sHsps-like	134	227	1.23e-24	-	-
pan-zea.v2.pan13949	240	26.3777	ProSiteProfiles	PS01031	Small heat shock protein (sHSP) domain profile.	124	240	23.6922	IPR002068	Alpha crystallin/Hsp20 domain
pan-zea.v2.pan52633	163	18.0219	ProSiteProfiles	PS01031	Small heat shock protein (sHSP) domain profile.	49	163	29.3508	IPR002068	Alpha crystallin/Hsp20 domain
pan-zea.v2.pan52633	163	18.0219	CDD	cd06472	ACD_ScHsp26_like	57	148	7.55e-55	-	-
pan-zea.v2.pan52633	163	18.0219	Pfam	PF00011	Hsp20/alpha crystallin family	59	162	4.2e-30	IPR002068	Alpha crystallin/Hsp20 domain
pan-zea.v2.pan02580	146	15.8459	Pfam	PF00011	Hsp20/alpha crystallin family	33	143	4.7e-22	IPR002068	Alpha crystallin/Hsp20 domain
pan-zea.v2.pan02580	146	15.8459	ProSiteProfiles	PS01031	Small heat shock protein (sHSP) domain profile.	23	143	24.7749	IPR002068	Alpha crystallin/Hsp20 domain
pan-zea.v2.pan12077	278	30.4387	CDD	cd06464	ACD_sHsps-like	18	99	1.67e-18	-	-
pan-zea.v2.pan12077	278	30.4387	Pfam	PF00011	Hsp20/alpha crystallin family	19	103	1.1e-08	IPR002068	Alpha crystallin/Hsp20 domain
pan-zea.v2.pan12077	278	30.4387	ProSiteProfiles	PS01031	Small heat shock protein (sHSP) domain profile.	7	114	18.054	IPR002068	Alpha crystallin/Hsp20 domain
pan-zea.v2.pan79512	165	17.8965	CDD	cd06464	ACD_sHsps-like	60	146	2.89e-26	-	-
pan-zea.v2.pan79512	165	17.8965	ProSiteProfiles	PS01031	Small heat shock protein (sHSP) domain profile.	50	165	29.3508	IPR002068	Alpha crystallin/Hsp20 domain
pan-zea.v2.pan79512	165	17.8965	Pfam	PF00011	Hsp20/alpha crystallin family	60	163	4.4e-31	IPR002068	Alpha crystallin/Hsp20 domain
pan-zea.v2.pan05749	213	22.7367	CDD	cd06472	ACD_ScHsp26_like	87	179	1.62e-48	-	-
pan-zea.v2.pan05749	213	22.7367	ProSiteProfiles	PS01031	Small heat shock protein (sHSP) domain profile.	79	194	28.9422	IPR002068	Alpha crystallin/Hsp20 domain
pan-zea.v2.pan05749	213	22.7367	Pfam	PF00011	Hsp20/alpha crystallin family	89	193	9.4e-28	IPR002068	Alpha crystallin/Hsp20 domain
pan-zea.v2.pan20944	261	28.6799	CDD	cd06464	ACD_sHsps-like	25	120	2.71e-07	-	-
pan-zea.v2.pan20944	261	28.6799	Pfam	PF00011	Hsp20/alpha crystallin family	26	128	2.7e-05	IPR002068	Alpha crystallin/Hsp20 domain
pan-zea.v2.pan25585	155	17.1602	CDD	cd06464	ACD_sHsps-like	45	128	1.01e-22	-	-
pan-zea.v2.pan25585	155	17.1602	ProSiteProfiles	PS01031	Small heat shock protein (sHSP) domain profile.	28	142	17.4616	IPR002068	Alpha crystallin/Hsp20 domain
pan-zea.v2.pan25585	155	17.1602	Pfam	PF00011	Hsp20/alpha crystallin family	46	132	7.7e-15	IPR002068	Alpha crystallin/Hsp20 domain
pan-zea.v2.pan03513	186	20.301	Pfam	PF00011	Hsp20/alpha crystallin family	99	182	2.5e-08	IPR002068	Alpha crystallin/Hsp20 domain
pan-zea.v2.pan03513	186	20.301	ProSiteProfiles	PS01031	Small heat shock protein (sHSP) domain profile.	66	185	10.659	IPR002068	Alpha crystallin/Hsp20 domain
pan-zea.v2.pan03513	186	20.301	CDD	cd06464	ACD_sHsps-like	81	171	3.74e-06	-	-
pan-zea.v2.pan16262	340	36.4738	Pfam	PF00011	Hsp20/alpha crystallin family	17	97	2.2e-08	IPR002068	Alpha crystallin/Hsp20 domain
pan-zea.v2.pan16262	340	36.4738	ProSiteProfiles	PS01031	Small heat shock protein (sHSP) domain profile.	5	112	17.7476	IPR002068	Alpha crystallin/Hsp20 domain
pan-zea.v2.pan30055	153	17.2163	Pfam	PF00011	Hsp20/alpha crystallin family	50	152	2.1e-28	IPR002068	Alpha crystallin/Hsp20 domain
pan-zea.v2.pan30055	153	17.2163	ProSiteProfiles	PS01031	Small heat shock protein (sHSP) domain profile.	40	153	29.0239	IPR002068	Alpha crystallin/Hsp20 domain
pan-zea.v2.pan10469	197	21.8763	ProSiteProfiles	PS01031	Small heat shock protein (sHSP) domain profile.	85	197	11.946	IPR002068	Alpha crystallin/Hsp20 domain
pan-zea.v2.pan10469	197	21.8763	Pfam	PF00011	Hsp20/alpha crystallin family	95	191	9.6e-09	IPR002068	Alpha crystallin/Hsp20 domain
pan-zea.v2.pan80457	154	17.0465	CDD	cd06464	ACD_sHsps-like	49	135	6.1e-27	-	-
pan-zea.v2.pan80457	154	17.0465	Pfam	PF00011	Hsp20/alpha crystallin family	49	152	2.4e-31	IPR002068	Alpha crystallin/Hsp20 domain
pan-zea.v2.pan80457	154	17.0465	ProSiteProfiles	PS01031	Small heat shock protein (sHSP) domain profile.	39	154	29.7185	IPR002068	Alpha crystallin/Hsp20 domain
pan-zea.v2.pan64728	154	17.0465	CDD	cd06464	ACD_sHsps-like	49	135	6.1e-27	-	-
pan-zea.v2.pan64728	154	17.0465	Pfam	PF00011	Hsp20/alpha crystallin family	49	152	2.4e-31	IPR002068	Alpha crystallin/Hsp20 domain
pan-zea.v2.pan64728	154	17.0465	ProSiteProfiles	PS01031	Small heat shock protein (sHSP) domain profile.	39	154	29.7185	IPR002068	Alpha crystallin/Hsp20 domain
pan-zea.v2.pan25972	154	17.0465	CDD	cd06464	ACD_sHsps-like	49	135	6.1e-27	-	-
pan-zea.v2.pan25972	154	17.0465	Pfam	PF00011	Hsp20/alpha crystallin family	49	152	2.4e-31	IPR002068	Alpha crystallin/Hsp20 domain
pan-zea.v2.pan25972	154	17.0465	ProSiteProfiles	PS01031	Small heat shock protein (sHSP) domain profile.	39	154	29.7185	IPR002068	Alpha crystallin/Hsp20 domain
pan-zea.v2.pan01221	217	23.4371	CDD	cd06472	ACD_ScHsp26_like	82	174	2.93e-46	-	-
pan-zea.v2.pan01221	217	23.4371	ProSiteProfiles	PS01031	Small heat shock protein (sHSP) domain profile.	74	191	26.6747	IPR002068	Alpha crystallin/Hsp20 domain
pan-zea.v2.pan01221	217	23.4371	Pfam	PF00011	Hsp20/alpha crystallin family	84	188	3.5e-26	IPR002068	Alpha crystallin/Hsp20 domain
pan-zea.v2.pan01221	217	23.4371	ProSiteProfiles	PS51203	CS domain profile.	78	186	8.52661	IPR007052	CS domain
pan-zea.v2.pan19046	160	17.4449	CDD	cd06464	ACD_sHsps-like	55	141	1.21e-26	-	-
pan-zea.v2.pan19046	160	17.4449	ProSiteProfiles	PS01031	Small heat shock protein (sHSP) domain profile.	45	160	29.7185	IPR002068	Alpha crystallin/Hsp20 domain
pan-zea.v2.pan19046	160	17.4449	Pfam	PF00011	Hsp20/alpha crystallin family	55	158	2.7e-31	IPR002068	Alpha crystallin/Hsp20 domain
pan-zea.v2.pan20814	218	23.8157	CDD	cd06464	ACD_sHsps-like	122	195	1.77e-14	-	-
pan-zea.v2.pan20814	218	23.8157	Pfam	PF00011	Hsp20/alpha crystallin family	121	217	2.9e-15	IPR002068	Alpha crystallin/Hsp20 domain
pan-zea.v2.pan20814	218	23.8157	ProSiteProfiles	PS01031	Small heat shock protein (sHSP) domain profile.	110	218	20.7914	IPR002068	Alpha crystallin/Hsp20 domain
pan-zea.v2.pan00137	152	17.2233	ProSiteProfiles	PS01031	Small heat shock protein (sHSP) domain profile.	38	152	32.0064	IPR002068	Alpha crystallin/Hsp20 domain
pan-zea.v2.pan00137	152	17.2233	Pfam	PF00011	Hsp20/alpha crystallin family	48	151	5.4e-32	IPR002068	Alpha crystallin/Hsp20 domain
pan-zea.v2.pan00137	152	17.2233	CDD	cd06472	ACD_ScHsp26_like	46	137	2.51e-45	-	-
pan-zea.v2.pan01495	164	17.7992	Pfam	PF00011	Hsp20/alpha crystallin family	58	162	2.3e-30	IPR002068	Alpha crystallin/Hsp20 domain
pan-zea.v2.pan01495	164	17.7992	ProSiteProfiles	PS01031	Small heat shock protein (sHSP) domain profile.	48	164	29.269	IPR002068	Alpha crystallin/Hsp20 domain
