# Supplementary material for: Pan-Genome-Wide Investigation and Co-Expression Network Analysis of HSP20 Gene Family in Maize
Source: Int J Mol Sci. 2024 Oct 27;25(21):11550. doi: 10.3390/ijms252111550 (PMC11546149; doi:10.3390/ijms252111550)
Supplement: Supplementary file 1 [file ijms-25-11550-s001.zip › TableS3.xlsx]

## Sheet: Sheet1
Table S3| ACD Domain and Secondary Structure Information of HSP20s
Protein Name	Class	Protein Length	ACD Length	Alpha Helices Location	Beta Strands Location
HSP20-1	Class A	298	27-107	105-108, 246-247, 257-267, 272-272, 274-290	21-30, 34-40, 48-53, 58-66, 73-81, 93-96, 100-104, 273-273
HSP20-2	Class A	279	18-99	246-250, 259-273	16-21, 25-31, 40-45, 49-54, 65-74, 85-88, 92-97, 256-258
HSP20-3	Class A	173	30-105	148-157, 161-163	28-33, 37-44, 52-57, 61-69, 75-80, 90-94, 98-103, 115-117
HSP20-4	Class A	254	25-96	215-221, 223-224, 229-249	14-19, 24-30, 40-45, 50-57, 63-72, 82-86, 90-96, 107-108
HSP20-5	Class A	201	25-96	180-195	14-19, 24-30, 39-45, 49-58, 64-72, 82-86, 90-96, 107-109
HSP20-6	Class A	291	5-110	90-96, 244-268	14-18, 24-29, 38-42, 47-52, 62-67, 279-282
HSP20-7	Class A	341	5-112	61-61	14-17, 23-28, 37-41, 47-50, 53-54, 62-67, 312-314
HSP20-8	Class A	262	25-120	230-259	23-28, 32-38, 47-52, 56-65, 71-79, 84-93, 103-109, 113-120
HSP20-9	Class A	200	30-102	155-165, 171-185	19-23, 27-33, 42-47, 51-56, 67-77, 87-91, 95-100, 170-170
HSP20-10	Class A	147	23-143	9-11, 13-13	31-36, 40-47, 54-59, 63-71, 87-94, 98-103, 113-117, 121-126, 138-143
HSP20-11	Class A	198	85-197		6-11, 94-98, 102-108, 116-121, 126-133, 142-158, 168-173, 178-183
HSP20-12	Class A	193	81-192		27-28, 89-94, 98-104, 113-118, 123-129, 140-146, 150-156, 166-171, 176-181
HSP20-13	Class A	167	36-154		46-49, 53-59, 68-73, 77-84, 96-101, 106-111, 121-125, 129-136, 146-149
HSP20-14	Class A	156	45-128	20-23	43-47, 51-57, 65-71, 75-80, 89-103, 113-117, 121-128, 137-141
HSP20-15	Class B	158	16-149		25-29, 33-39, 47-52, 57-64, 76-79, 93-99, 103-110, 119-123, 127-134, 143-147
HSP20-16	Class B	125	4-119		14-18, 22-28, 36-43, 47-53, 64-79, 88-92, 96-101, 116-120
HSP20-17	Class B	214	87-179	4-12, 16-29	87-92, 96-102, 111-116, 120-128, 139-145, 149-154, 164-168, 172-178, 189-195
HSP20-18	Class B	218	82-174	4-7, 10-18	83-87, 91-97, 106-111, 115-122, 134-141, 144-149, 159-163, 167-172, 184-190
HSP20-19	Class B	209	75-166	204-205	76-80, 84-90, 99-104, 108-113, 126-132, 136-141, 150-155, 159-164, 176-182
HSP20-20	Class B	187	80-171	4-8	82-85, 89-95, 103-109, 113-119, 131-137, 141-147, 156-160, 164-170, 181-182
HSP20-21	Class B	160	53-144		54-58, 62-68, 77-82, 86-93, 104-111, 113-118, 129-133, 137-142, 153-156
HSP20-22	Class B	159	52-143	30-34	52-57, 61-67, 76-81, 85-92, 103-108, 112-117, 128-132, 136-143, 152-155
HSP20-23	Class B	159	52-143		53-57, 61-67, 76-81, 85-92, 102-108, 112-117, 128-132, 136-142, 152-155
HSP20-24	Class B	163	56-147	32-37	57-61, 65-71, 80-85, 89-96, 107-112, 116-121, 132-136, 140-145, 156-159
HSP20-25	Class B	164	57-148	32-38	58-62, 66-72, 81-85, 89-96, 108-113, 118-123, 133-137, 141-146, 158-160
HSP20-26	Class B	152	40-136		41-45, 49-55, 64-68, 73-79, 95-101, 105-111, 121-125, 129-135, 145-148
HSP20-27	Class B	155	48-139	17-26	49-53, 57-63, 72-76, 80-87, 98-104, 109-114, 124-128, 132-138, 148-151
HSP20-28	Class B	154	40-153		49-53, 57-64, 72-77, 80-87, 97-104, 107-113, 122-127, 131-138, 147-150
HSP20-29	Class B	153	46-137	18-27	47-51, 55-61, 70-74, 78-86, 96-102, 106-111, 122-126, 130-137, 146-149
HSP20-30	Class B	153	46-137	17-26	47-51, 55-61, 70-75, 78-86, 96-102, 106-111, 122-126, 130-135, 146-149
HSP20-31	Class B	153	46-137	17-26	47-51, 55-61, 70-74, 78-85, 96-102, 106-112, 122-126, 130-137, 146-149
HSP20-32	Class B	156	49-140		51-54, 58-64, 73-78, 82-88, 99-105, 109-115, 125-129, 133-138, 150-152
HSP20-33	Class C	305	195-291	19-28, 43-58, 150-154	35-35, 108-108, 194-198, 202-209, 217-222, 225-235, 250-266, 276-280, 284-290, 300-300
HSP20-34	Class C	212	113-197	5-11, 87-94	111-115, 119-126, 133-139, 143-148, 158-171, 182-186, 190-196, 207-207
HSP20-35	Class C	209	112-193	3-10, 12-20	110-113, 117-123, 132-137, 140-147, 158-167, 173-174, 178-182, 186-192
HSP20-36	Class C	219	122-195	3-9	119-123, 127-134, 142-146, 150-157, 166-178, 188-192, 196-201
HSP20-37	Class C	241	134-227	5-15, 105-109	132-137, 141-147, 156-161, 164-170, 186-193, 197-202, 212-216, 220-226, 234-237
HSP20-38	Class C	187	81-171	4-5	80-84, 88-96, 105-110, 113-120, 131-137, 140-146, 156-160, 164-170, 179-182
HSP20-39	Class C	209	82-192		78-82, 86-93, 100-106, 109-116, 128-131, 152-158, 161-166, 177-181, 185-190, 200-206
HSP20-40	Class C	222	85-169		6-7, 83-88, 92-99, 107-112, 115-122, 130-144, 154-158, 162-167, 178-181
HSP20-41	Class D	172	57-155		56-60, 64-70, 79-84, 88-94, 114-121, 124-130, 140-144, 148-153, 165-169
HSP20-42	Class D	152	57-134		55-60, 64-70, 79-83, 88-94, 112-119, 124-130, 144-149
HSP20-43	Class D	156	56-133		54-59, 63-69, 78-82, 86-93, 111-118, 123-129, 137-142, 146-152
HSP20-44	Class D	161	61-138	12-20	59-64, 68-74, 83-88, 91-97, 116-123, 127-134, 143-150, 152-158
HSP20-45	Class D	161	61-138	12-20	59-64, 68-74, 83-88, 91-97, 116-123, 127-134, 143-150, 152-158
HSP20-46	Class D	138	57-134	12-20	56-60, 64-70, 79-83, 87-95, 112-119, 124-130
HSP20-47	Class D	137	45-136		56-57, 62-68, 77-81, 86-92, 110-116, 121-128
HSP20-48	Class D	167	61-147		59-64, 68-75, 83-88, 91-98, 108-115, 119-124, 134-138, 142-148, 159-164
HSP20-49	Class D	166	60-146		58-63, 67-74, 82-87, 90-97, 107-113, 118-123, 133-137, 141-146, 158-163
HSP20-50	Class D	166	60-146		58-63, 67-74, 82-87, 90-97, 107-115, 118-123, 133-137, 141-146, 158-163
HSP20-51	Class D	166	60-146		58-63, 67-74, 82-87, 90-97, 107-115, 118-123, 133-137, 141-146, 158-163
HSP20-52	Class D	165	48-164	15-19	56-61, 65-72, 80-85, 89-96, 106-113, 117-122, 132-136, 140-145, 157-162
HSP20-53	Class D	161	55-141	12-17	53-58, 62-69, 77-82, 85-92, 103-110, 113-118, 128-132, 136-141, 153-158
HSP20-54	Class D	155	49-135		47-52, 56-63, 71-76, 79-86, 97-104, 107-111, 121-126, 130-135, 147-152
HSP20-55	Class D	155	49-135		47-52, 56-63, 71-76, 79-86, 97-104, 107-111, 121-126, 130-135, 147-152
HSP20-56	Class D	155	49-135		47-52, 56-63, 71-76, 79-86, 97-104, 107-111, 121-126, 130-135, 147-152
