# Supplementary material for: Pan-Genome-Wide Investigation and Co-Expression Network Analysis of HSP20 Gene Family in Maize
Source: Int J Mol Sci. 2024 Oct 27;25(21):11550. doi: 10.3390/ijms252111550 (PMC11546149; doi:10.3390/ijms252111550)
Supplement: Supplementary file 1 [file ijms-25-11550-s001.zip › TableS4.xlsx]

## Sheet: Sheet1
Table S4 GO Enrichment Analysis Results of Co-expressed Genes of Maize HSP20 Genes.
GO_acc	term_type	Term	HSP20-1	HSP20-2	HSP20-4	HSP20-5	HSP20-6	HSP20-7	HSP20-8	HSP20-10	HSP20-13	HSP20-14	HSP20-15	HSP20-17	HSP20-18	HSP20-19	HSP20-20	HSP20-21	HSP20-22-1	HSP20-22-2	HSP20-24	HSP20-26	HSP20-27	HSP20-30-1	HSP20-30-2	HSP20-32	HSP20-33	HSP20-34	HSP20-35	HSP20-36	HSP20-37	HSP20-38	HSP20-39	HSP20-40	HSP20-41	HSP20-46	HSP20-48	HSP20-52	HSP20-53	HSP20-54-1
GO:0098798	C	mitochondrial protein complex																																		1.4e-22
GO:0098800	C	inner mitochondrial membrane protein complex																																		1.8e-22
GO:0044455	C	mitochondrial membrane part																											0.00085							3.7e-22
GO:0005743	C	mitochondrial inner membrane																											3.4e-07							3.2e-21
GO:0031966	C	mitochondrial membrane																											8.2e-09							6.7e-20
GO:0019866	C	organelle inner membrane																											1.7e-06							1.8e-19
GO:0005740	C	mitochondrial envelope																											1.3e-08							1.8e-19
GO:0005746	C	mitochondrial respiratory chain																																		8.2e-18
GO:0044429	C	mitochondrial part																											1.3e-11							6.2e-17
GO:0070469	C	respiratory chain																																		6.2e-17
GO:0098803	C	respiratory chain complex																																		6.6e-16
GO:0098796	C	membrane protein complex																											0.0041							1.3e-14
GO:0005747	C	mitochondrial respiratory chain complex I																																		2.4e-14
GO:0045271	C	respiratory chain complex I																																		2.7e-14
GO:0030964	C	NADH dehydrogenase complex																																		2.8e-14
GO:1990204	C	oxidoreductase complex																																		2.2e-12
GO:0031090	C	organelle membrane																											3.5e-07							4.6e-12
GO:0005739	C	mitochondrion												0.027							0.027		0.033	0.044					1.3e-11							2.1e-09
GO:0031967	C	organelle envelope																											7.3e-07							9.6e-11
GO:0031975	C	envelope																											8.8e-07							1.4e-10
GO:0005753	C	mitochondrial proton-transporting ATP synthase complex																																		4.6e-08
GO:0033177	C	proton-transporting two-sector ATPase complex, proton-transporting domain																																		5.9e-08
GO:0016469	C	proton-transporting two-sector ATPase complex																																		2e-07
GO:0045259	C	proton-transporting ATP synthase complex																																		3.6e-07
GO:0044446	C	intracellular organelle part																											1.7e-05							9e-07
GO:0044422	C	organelle part																											2.1e-05							1.2e-06
GO:0032991	C	macromolecular complex																																		6.9e-06
GO:0043234	C	protein complex																																		1.3e-05
GO:1902494	C	catalytic complex																																		5.3e-05
GO:0005634	C	nucleus												0.027	0.00034			0.0014	0.00096	0.0094	0.001		0.016	0.0081	0.011		0.0024			0.00041	0.0049				0.0018		0.00023	8.7e-05	0.00017	0.00052
GO:0016021	C	integral component of membrane	0.00022	0.00022	0.00019	0.00037	0.0022	0.0026	0.0026																								0.022
GO:0031224	C	intrinsic component of membrane	0.00022	0.00022	0.00019	0.00037	0.0022	0.0026	0.0026																								0.022
GO:0005829	C	cytosol												0.027		0.0025		0.019	0.0084	0.0094	0.0061		0.0014	0.0015			0.0093			0.00031	0.047				0.049		0.00023	0.00044	0.00058	0.0027
GO:0048046	C	apoplast												0.027	0.041	0.0062		0.042	0.036		0.00045		0.005	0.00028	0.012					0.037	0.047		0.022	0.0048	0.049		0.0062	0.019	0.0086	0.034
GO:0098805	C	whole membrane																											0.00031
GO:0044444	C	cytoplasmic part																											0.0034							0.00034
GO:0046658	C	anchored component of plasma membrane	0.0013	0.0013	0.0012	0.00035	0.0022	0.0026	0.0026																								0.00049	0.00048
GO:0031225	C	anchored component of membrane	0.0035	0.0035	0.0032	0.00037	0.0043	0.0047	0.0047																								0.0011	0.001
GO:0005759	C	mitochondrial matrix																											0.00052
GO:0044425	C	membrane part	0.00059	0.00059	0.00053	0.00091	0.0043	0.0051	0.0051																								0.042			0.034
GO:0009536	C	plastid											0.0034																0.0075							0.00083
GO:0005774	C	vacuolar membrane																					0.033	0.044	0.04				0.00085
GO:0044437	C	vacuolar part																					0.033	0.044	0.04				0.00087
GO:0005737	C	cytoplasm												0.0033	0.019	0.0062		0.0064			0.001		0.005	0.0071	0.024				0.013	0.033	0.021					0.0015	0.0089	0.0012	0.037	0.012
GO:0005576	C	extracellular region																			0.03			0.044									0.027	0.0011
GO:0043231	C	intracellular membrane-bounded organelle																			0.03				0.04				0.0059							0.0012		0.011
GO:0043233	C	organelle lumen																							0.04				0.0013
GO:0070013	C	intracellular organelle lumen																							0.04				0.0013
GO:0098588	C	bounding membrane of organelle																											0.0013
GO:0031974	C	membrane-enclosed lumen																							0.04				0.0013
GO:0043227	C	membrane-bounded organelle																			0.03				0.04				0.0062							0.0013		0.011
GO:0031226	C	intrinsic component of plasma membrane	0.017	0.017	0.016	0.0026	0.02	0.016	0.016																								0.0072	0.0048
GO:0016020	C	membrane	0.0048	0.0048	0.0043	0.032	0.03	0.0051	0.0051																								0.02			0.013
GO:0044434	C	chloroplast part											0.037																0.0044
GO:0044435	C	plastid part											0.037																0.0048
GO:0043229	C	intracellular organelle																											0.018							0.005		0.02
GO:0043226	C	organelle																											0.019							0.0053		0.02
GO:0071944	C	cell periphery	0.037	0.037	0.033		0.02	0.016	0.0053																								0.042
GO:0005618	C	cell wall					0.033														0.023		0.014	0.044						0.033			0.02	0.016	0.049		0.0062	0.014	0.026	0.0087
GO:0030312	C	external encapsulating structure					0.037														0.024		0.014	0.044						0.033			0.02	0.017	0.049		0.0062	0.015	0.026	0.0087
GO:0012505	C	endomembrane system													0.041						0.0069																	0.02
GO:0009570	C	chloroplast stroma											0.0071								0.03								0.0086
GO:0009507	C	chloroplast											0.0071																0.026
GO:0009532	C	plastid stroma											0.0071								0.03								0.0089
GO:0005773	C	vacuole																											0.0088
GO:0009505	C	plant-type cell wall	0.04	0.04			0.01	0.043																									0.042
GO:0044424	C	intracellular part												0.027	0.041						0.027			0.044														0.012		0.017
GO:0009941	C	chloroplast envelope											0.012																0.018
GO:0009526	C	plastid envelope											0.012																0.02
GO:0005622	C	intracellular												0.027	0.041						0.043																	0.02		0.036
GO:0044459	C	plasma membrane part				0.022																											0.022	0.027
GO:0005886	C	plasma membrane							0.027
GO:0051082	F	unfolded protein binding								2.1e-09			0.00022	7.3e-07	0.00013	0.0014		6.6e-07	2e-08	1.8e-12	6.7e-11	6.1e-07	7.3e-06	1e-05	0.00012		6.6e-08		1.9e-05	8.5e-11	6.8e-07				6.3e-11		4.7e-08	3.9e-07	9e-07	6.9e-11
GO:0043621	F	protein self-association											2.2e-05	5.8e-07	5e-07	3.8e-07		8.6e-09			1.8e-07	4.7e-07	7.3e-06	6.1e-09	7.6e-11						5.4e-07							2.3e-07
GO:0005515	F	protein binding								0.00026				2.3e-05	0.00013	0.027		4e-06	0.00073	8.9e-05	1.4e-10	0.00064	0.00042	0.00026	2.1e-05		0.00055			5.8e-06	1e-06				0.0016		3.6e-06	6.4e-07	0.00013	8.1e-05
GO:1900750	F	oligopeptide binding																														3e-10	2.7e-10	2.7e-10
GO:0043295	F	glutathione binding																														3e-10	2.7e-10	2.7e-10
GO:0004364	F	glutathione transferase activity																														5.8e-10	1.5e-08	5.2e-10
GO:0072341	F	modified amino acid binding																														1.1e-08	1.3e-08	9.5e-09
GO:1901681	F	sulfur compound binding																														1.4e-08	1.5e-08	1.2e-08
GO:0016765	F	transferase activity, transferring alkyl or aryl (other than methyl) groups																														6.9e-08	1.2e-06	6.1e-08
GO:0016627	F	oxidoreductase activity, acting on the CH-CH group of donors								0.00082				3.5e-06	7.8e-05	5.7e-05		3.2e-06	1.6e-05	8.9e-05	2.6e-06	0.0063	2.6e-05	3.8e-05	0.00039		0.00055			5.4e-06	0.00049				0.00066		2.2e-07	2.3e-07	6.7e-07	5.8e-06
GO:0032440	F	2-alkenal reductase [NAD(P)] activity												0.00048	0.00041	0.00053		2e-05	0.00022	0.00034	2.1e-05		0.00029	0.00032			0.00055			2.1e-05	0.00049				0.00066		1.2e-06	7.1e-07	1.8e-06	4.1e-05
GO:0042277	F	peptide binding																														1.4e-06	1.2e-06	1.2e-06
GO:0004601	F	peroxidase activity												0.00091				0.00071	2.6e-06	8.9e-05										5.4e-06	0.00085								0.001	8e-05
GO:0016684	F	oxidoreductase activity, acting on peroxide as acceptor												0.00091				0.00071	2.6e-06	8.9e-05										5.4e-06	0.00085								0.001	8e-05
GO:0033218	F	amide binding																														4.3e-06	3.8e-06	3.8e-06
GO:0051087	F	chaperone binding																																			4.8e-06
GO:0016628	F	oxidoreductase activity, acting on the CH-CH group of donors, NAD or NADP as acceptor												0.0013	0.0015	0.0014		0.0001	0.00073	0.0013	0.00011		0.00087	0.0012			0.0018			0.0001	0.0012				0.0018		4.9e-06	4.9e-06	1.1e-05	0.00011
GO:0016209	F	antioxidant activity												0.0027				0.0025	1.4e-05	0.00031										2.1e-05	0.0025								0.0032	0.00023
GO:0015078	F	hydrogen ion transmembrane transporter activity																																		4.2e-05
GO:0016651	F	oxidoreductase activity, acting on NAD(P)H																																		4.2e-05
GO:0031072	F	heat shock protein binding																			0.00024						0.00055			0.00024					0.00066					0.00023
GO:0015077	F	monovalent inorganic cation transmembrane transporter activity																																		0.00053
GO:0016491	F	oxidoreductase activity												0.0084		0.027		0.0075	0.00073	0.0076	0.032		0.015							0.00074	0.024						0.0096	0.0096	0.0032	0.0024
GO:0022890	F	inorganic cation transmembrane transporter activity																																		0.00087
GO:0020037	F	heme binding									0.0013			0.02				0.018	0.0015	0.0031										0.003	0.021								0.025	0.0028
GO:0016705	F	oxidoreductase activity, acting on paired donors, with incorporation or reduction of molecular oxygen									0.0013
GO:0004497	F	monooxygenase activity									0.0013
GO:0046906	F	tetrapyrrole binding									0.0013			0.027				0.025	0.0021	0.0045										0.0044	0.026								0.034	0.0041
GO:0005506	F	iron ion binding									0.0029
GO:0009055	F	electron carrier activity									0.0029
GO:0097159	F	organic cyclic compound binding																	0.0038																					0.0084
GO:1901363	F	heterocyclic compound binding																	0.0038																					0.0084
GO:0008324	F	cation transmembrane transporter activity																																		0.0045
GO:0030246	F	carbohydrate binding																																0.0076
GO:0022892	F	substrate-specific transporter activity																																		0.0089
GO:0022891	F	substrate-specific transmembrane transporter activity																																		0.011
GO:0004871	F	signal transducer activity										0.014
GO:0005509	F	calcium ion binding															0.016
GO:0005488	F	binding																																						0.019
GO:0015075	F	ion transmembrane transporter activity																																		0.021
GO:0060089	F	molecular transducer activity										0.021
GO:0098772	F	molecular function regulator																			0.028
GO:0022857	F	transmembrane transporter activity																																		0.033
GO:0043565	F	sequence-specific DNA binding																																	0.033
GO:0005215	F	transporter activity																																		0.042
GO:0009644	P	response to high light intensity					0.0081			4.7e-36			4.9e-23	2.9e-49	8.3e-45	1.3e-34		8.1e-45	6.1e-32	1.9e-30	3.9e-49	4.2e-38	1.1e-37	4.2e-39	5.5e-35	3.3e-08	4.6e-36	3.7e-10	3.1e-07	2e-34	4.5e-47				2.1e-30		8.3e-39	3.6e-45	3.9e-38	1.1e-34
GO:0009408	P	response to heat	0.0016	0.0016	0.0032	0.0003	1.4e-06	0.00027	2e-05	2.1e-33			1.4e-21	9.7e-48	1.6e-43	6e-34		1.6e-43	1.2e-31	5.7e-30	3.9e-49	4.1e-37	2.3e-38	1.4e-39	1.2e-35	3.6e-08	1.2e-31	8.5e-15	4.2e-07	7.2e-37	9.4e-44	0.034	0.00064	0.0039	6.2e-30		3.1e-41	2.4e-45	2.2e-35	2.8e-35
GO:0009642	P	response to light intensity					0.026			2.1e-33			2.3e-21	6.6e-46	1.1e-41	3.2e-32		1.1e-41	1.2e-29	3.7e-28	1.8e-45	2.4e-35	9.8e-35	3.7e-36	2.8e-32	3e-08	3e-33	6e-09	1.2e-06	1.4e-31	9.4e-44				4e-28		7.2e-36	9.4e-42	2.2e-35	7.4e-32
GO:0042542	P	response to hydrogen peroxide					0.00045			2.3e-31			1.5e-22	1.2e-45	1.8e-41	5e-32		1.8e-41	1.3e-27	2.5e-26	3.1e-45	3.7e-35	1.5e-34	6e-36	4.3e-32	1.6e-07	2.2e-31	1.2e-07	3.1e-07	2e-31	1.3e-43		0.015	0.0021	3.4e-26		1.2e-35	1.6e-41	2.8e-33	7.7e-30
GO:0006457	P	protein folding								2.4e-28			5.9e-19	4.3e-36	3.4e-34	4.6e-29		3.3e-34	8.6e-22	7.5e-27	2.4e-43	1e-33	2.9e-33	3.7e-36	2.3e-32	1.3e-07	4.1e-30	1.4e-05	0.00014	3.7e-30	7.8e-40				4.6e-22		7.2e-36	4e-36	1.5e-28	5e-27
GO:0009266	P	response to temperature stimulus	0.0016	0.0016	0.0089	0.0027	7.6e-06	0.0023	3.3e-05	3.2e-28	0.049		5.4e-15	1.3e-40	9.9e-39	1e-33		6.1e-37	1.5e-24	1.3e-25	4e-40	7.3e-30	1.1e-31	7.8e-36	8.4e-31	8.3e-06	9e-27	4.9e-13	2.1e-05	7.5e-30	3.8e-37	3.3e-05	2.8e-06	3.2e-05	5.1e-24		2.5e-35	5.4e-37	9.4e-30	1.3e-28
GO:0000302	P	response to reactive oxygen species					0.0038			1.9e-27			1.3e-19	1.7e-40	1.2e-36	1.1e-29		1.2e-36	3.9e-24	8.2e-23	4e-40	7.8e-31	1.8e-30	1.2e-31	4e-28	3.6e-06	2.2e-27	3.1e-07	4.2e-07	1.7e-27	1.3e-38			0.011	1e-22		2.7e-31	1.1e-36	4e-29	4.4e-26
GO:0006979	P	response to oxidative stress					0.0027			1.6e-23			9.2e-17	2.6e-35	6.9e-32	2.7e-27		1.5e-33	2.2e-22	2.3e-22	1.2e-36	3.6e-28	1.9e-26	5.6e-29	2.3e-27	2.8e-06	4.8e-25	5.3e-07	4.6e-07	4.3e-25	2.3e-35	4.1e-05	1.2e-05	1.6e-06	7.3e-21		4.8e-27	1.3e-33	1.3e-26	7.4e-24
GO:0010286	P	heat acclimation								2.7e-22			1.6e-09	1.1e-28	6.2e-33	8.9e-29		1.1e-28	2.7e-19	1.5e-18	1.8e-26	2.5e-24	4.5e-27	4e-33	7.2e-31	3.6e-08	1.8e-18	2.3e-17		1.6e-18	9.8e-29				2.6e-11		1.1e-28	9.9e-29	2.3e-20	1.5e-18
GO:0009416	P	response to light stimulus								3.1e-19	4.4e-06		2.1e-12	4.2e-28	1.1e-23	2.3e-17		1.1e-23	2.7e-17	7.7e-16	3.2e-26	3e-19	3.1e-19	2.7e-21	1.3e-18	4.7e-05	3.4e-19	0.00013	0.00013	4.3e-18	3.7e-25				1e-15		9.8e-20	9.4e-24	2.8e-19	2.8e-18
GO:0009314	P	response to radiation								1.1e-18	4.4e-06		5.1e-12	2e-27	4.4e-23	7.3e-17		4.2e-23	8e-17	2.2e-15	1.4e-25	1e-18	1e-18	9.9e-21	4.1e-18	7.3e-05	1.1e-18	0.00022	0.00016	1.4e-17	1.6e-24				2.9e-15		3.4e-19	3.8e-23	8.8e-19	8.9e-18
GO:0010035	P	response to inorganic substance					0.041			1.6e-18			4.4e-13	3.1e-24	8e-23	2.1e-20		4.2e-24	1e-15	2.4e-15	1.8e-26	1.6e-18	3.1e-21	8.6e-22	3.6e-19	0.0042	3.6e-16	6.1e-07	0.00034	9.4e-20	6.9e-23				3.1e-15		1.8e-21	3.8e-24	1.3e-18	1.1e-17
GO:0034976	P	response to endoplasmic reticulum stress								5e-16	0.045		2.1e-09	1.1e-25	6.8e-24	8.2e-18		2.2e-22	1e-15	1.3e-17	8.4e-24	1.6e-17	8.7e-17	1.8e-16	5.3e-15		1.8e-17	0.012	0.00014	1.8e-20	4.8e-24				5.8e-12		5.8e-24	1.9e-22	5.5e-19	8.2e-15
GO:0009628	P	response to abiotic stimulus	0.0016	0.0016	0.0089	0.011	0.00018	0.0023	3.3e-05	6e-16	4.4e-06		5.6e-08	6.2e-24	1.6e-22	7.3e-18		3.2e-21	3.5e-14	3e-14	2.6e-23	5.8e-16	9.2e-18	1.8e-20	7.4e-17	0.025	6.9e-15	6.6e-09	0.00021	5.2e-16	2.8e-21	0.015	0.00011	0.0088	3.8e-14		6.1e-20	2.8e-21	2.9e-18	2.2e-16
GO:1901700	P	response to oxygen-containing compound								6.6e-14	0.00013		1.6e-09	5.1e-20	1.4e-17	8.3e-17		1.9e-16	6.7e-11	1.8e-09	2.3e-18	6.5e-14	2.3e-15	5.2e-18	1.2e-13	0.005	6.4e-12	7.2e-06	0.017	5.9e-13	1.7e-16				2.6e-10		2.6e-13	2.2e-15	5.9e-12	2.8e-11
GO:0051259	P	protein oligomerization								3e-05			3.6e-05	4.8e-12	7.7e-14	9e-16		8e-14			3.2e-10	3.9e-10	1.8e-10	7.8e-16	1.1e-17		2.6e-05				7.1e-14						1.1e-08	7.1e-14	2.4e-05
GO:0045471	P	response to ethanol												1.6e-10	1.4e-15	1.2e-15		5.1e-13				2.2e-10	1.4e-10	4.4e-13	4.1e-13		2.2e-10				4.5e-13						1.3e-15	4.6e-13	1.9e-10
GO:0006950	P	response to stress								8e-08			5.5e-05	8.2e-13	6.7e-11	9.9e-09		7.9e-12	7.8e-09	4.6e-09	2.4e-14	1.1e-08	1.6e-10	1.7e-10	1.9e-11		1.3e-08	9.8e-06	0.046	2.8e-11	4.8e-10		0.035		3.3e-08		4.5e-10	6.7e-13	2.9e-11	6.1e-10
GO:0006970	P	response to osmotic stress								1.8e-06			1.2e-05	1.3e-09	1e-11	9.2e-11		9.5e-12	0.00012	6.5e-05	1.8e-10	1.8e-07	4.9e-09	4.7e-13	3.5e-14	0.014	7.3e-05	0.00082		0.0025	9.3e-12		0.013		0.014		9.5e-08	1.1e-10	0.00041	0.00043
GO:0042221	P	response to chemical								1.1e-08	0.014		5.5e-05	1e-12	6.9e-11	2.4e-10		8.9e-12	1.6e-08	1.5e-07	3e-12	9.6e-09	2.1e-09	2.1e-10	2.1e-10	0.0066	3e-07	9.5e-06	0.048	1.9e-10	4.8e-10				9.1e-07		3e-09	7.9e-12	5.3e-08	6.1e-10
GO:0046688	P	response to copper ion												9.2e-08	7.8e-12	7.3e-12		8.7e-10				1.2e-07	7e-08	7.4e-10	7e-10		1.3e-07				7.6e-10						7e-12	7.7e-10	1.1e-07
GO:0010038	P	response to metal ion								1.8e-05			0.028	1e-05	1.1e-07	9e-08		1.1e-07	3.6e-05	1.4e-05	1.5e-08	1.4e-05	5.6e-08	7.5e-09	7.3e-08		1.5e-05			1.7e-06	9.9e-07				0.00097		6.3e-11	8.9e-09	1.6e-06	1.4e-05
GO:0009651	P	response to salt stress								0.038			0.00023	0.00081	3e-06	3e-07		2.3e-05			3.2e-05	0.0012	8.9e-05	2.9e-08	2.6e-10	0.043					2e-05		0.028				0.0046	2.1e-05
GO:0046686	P	response to cadmium ion								0.00013			0.039	9.1e-06	7.5e-08	6e-08		7.3e-08	0.00033	9.9e-05	9.6e-08	1.2e-05	4.5e-07	5e-08	5.4e-07		1.3e-05		0.046	1.2e-05	7.5e-07		0.032		0.0077		3.8e-10	5e-09	1.2e-06	0.00011
GO:0046685	P	response to arsenic-containing substance												1.9e-06	4.5e-10	4.4e-10		3.2e-08				2.3e-06	1.4e-06	2.7e-08	2.7e-08		2.6e-06				2.9e-08						4.2e-10	2.7e-08	2.1e-06
GO:0009853	P	photorespiration																																		1.2e-08
GO:0033554	P	cellular response to stress								0.00064			0.0019	1.6e-08	1e-07	5.4e-05		5.9e-07	8e-05	2.3e-05	1.6e-07	0.00012	0.00014	4.9e-05	0.00021		0.00012			1.1e-06	9.2e-08				0.026		8.7e-08	5.3e-07	2.5e-05	0.00045
GO:1990267	P	response to transition metal nanoparticle												0.0004	9.1e-07	3.3e-08		2.2e-05				0.0005	0.00029	1.6e-05	1.5e-05		0.0005				1.9e-05						7.7e-07	1.9e-05	0.00046
GO:0065003	P	macromolecular complex assembly												0.0007	0.00012	2.6e-06		0.00012			0.0047	0.001	7.7e-05	2.3e-06	3.5e-08						1.9e-05					0.0084	0.0037	0.00011
GO:0043094	P	cellular metabolic compound salvage																																		4.3e-08
GO:0006461	P	protein complex assembly												0.0004	5.9e-05	6.2e-06		5.8e-05			0.003	0.0029	0.00023	5.8e-06	7.1e-08						4.9e-05					0.0076	0.011	5.1e-05
GO:0070271	P	protein complex biogenesis												0.0004	6.1e-05	6.4e-06		5.9e-05			0.003	0.003	0.00023	6e-06	7.3e-08						5e-05					0.0076	0.011	5.3e-05
GO:0006749	P	glutathione metabolic process																														1.4e-07	3e-06	1.6e-07
GO:0071822	P	protein complex subunit organization												0.00072	0.00012	1.5e-05		0.00012			0.0052	0.0052	0.00044	1.4e-05	1.9e-07						0.00011					0.011	0.018	0.00011
GO:0022607	P	cellular component assembly												0.007	0.0017	5.8e-05		0.0018			0.038	0.0096	0.00096	5.2e-05	1.4e-06						0.00033					0.038	0.026	0.0016
GO:0009636	P	response to toxic substance																														3.3e-05	3.4e-05	2.5e-06
GO:0097305	P	response to alcohol									0.0062			0.024	0.00018	3.4e-06		0.0054				0.0072	0.0034	0.0045	0.021						0.022						0.0056	0.023
GO:0015986	P	ATP synthesis coupled proton transport																																		5.3e-06
GO:0015985	P	energy coupled proton transport, down electrochemical gradient																																		5.3e-06
GO:0015992	P	proton transport																																		6.3e-06
GO:0006818	P	hydrogen transport																																		6.3e-06
GO:0043933	P	macromolecular complex subunit organization												0.0057	0.0015	5.8e-05		0.0055				0.026	0.0031	5.2e-05	1e-05						0.0014							0.0052
GO:0080129	P	proteasome core complex assembly																																		2e-05
GO:1902600	P	hydrogen ion transmembrane transport																																		2.3e-05
GO:0006575	P	cellular modified amino acid metabolic process																														3.3e-05	0.00018	2.3e-05
GO:0009407	P	toxin catabolic process																														3.3e-05	3.9e-05	3.2e-05
GO:0090487	P	secondary metabolite catabolic process																														3.3e-05	3.9e-05	3.2e-05
GO:0006754	P	ATP biosynthetic process																																		4.5e-05
GO:0009404	P	toxin metabolic process																														5.6e-05	7.6e-05	6.3e-05
GO:0043248	P	proteasome assembly																																		6.6e-05
GO:0051788	P	response to misfolded protein																																		6.6e-05
GO:0009206	P	purine ribonucleoside triphosphate biosynthetic process																																		6.6e-05
GO:0009145	P	purine nucleoside triphosphate biosynthetic process																																		6.6e-05
GO:0009201	P	ribonucleoside triphosphate biosynthetic process																																		8.6e-05
GO:0009142	P	nucleoside triphosphate biosynthetic process																																		8.8e-05
GO:0050896	P	response to stimulus									0.014		0.017	0.00053	0.00012	0.01		0.002	0.046	0.028	9e-05	0.015	0.0017	0.0007	0.00068			0.019		0.0064	0.0057						0.0066	0.00046	0.0016	0.0029
GO:0044085	P	cellular component biogenesis														0.0072							0.048	0.006	9.1e-05						0.022
GO:0006790	P	sulfur compound metabolic process																														0.0064	0.00075	0.00011
GO:0042451	P	purine nucleoside biosynthetic process																																		0.00016
GO:0022900	P	electron transport chain																																		0.00016
GO:0046129	P	purine ribonucleoside biosynthetic process																																		0.00016
GO:0009127	P	purine nucleoside monophosphate biosynthetic process																																		0.00016
GO:0009168	P	purine ribonucleoside monophosphate biosynthetic process																																		0.00016
GO:0015672	P	monovalent inorganic cation transport																																		0.00018
GO:0051716	P	cellular response to stimulus								0.039			0.0029	0.00026	0.00073	0.035		0.0023	0.0092	0.0096	0.0015			0.031	0.012		0.013			0.0017	0.002						0.00078	0.002	0.012	0.027
GO:0009640	P	photomorphogenesis									0.0003
GO:0009156	P	ribonucleoside monophosphate biosynthetic process																																		0.0003
GO:0042455	P	ribonucleoside biosynthetic process																																		0.00036
GO:0009163	P	nucleoside biosynthetic process																																		0.00037
GO:0019748	P	secondary metabolic process									0.035																					0.04	0.0081	0.00048
GO:0016137	P	glycoside metabolic process																														0.0069	0.00055	0.0039
GO:0006972	P	hyperosmotic response								0.0098				0.0056				0.0054	0.0044	0.00074										0.0081	0.0049
GO:0048511	P	rhythmic process										0.00076
GO:0019761	P	glucosinolate biosynthetic process																															0.00084	0.00094
GO:0019758	P	glycosinolate biosynthetic process																															0.00084	0.00094
GO:0009124	P	nucleoside monophosphate biosynthetic process																																		0.00093
GO:0009639	P	response to red or far red light									0.00098
GO:0019252	P	starch biosynthetic process																															0.0012	0.0013
GO:0016138	P	glycoside biosynthetic process																															0.0013	0.0014
GO:0098662	P	inorganic cation transmembrane transport																																		0.0017
GO:0043623	P	cellular protein complex assembly																																		0.0017
GO:0019757	P	glycosinolate metabolic process																															0.0018	0.002
GO:0019760	P	glucosinolate metabolic process																															0.0018	0.002
GO:0048580	P	regulation of post-embryonic development									0.0024
GO:0035966	P	response to topologically incorrect protein																																		0.0029
GO:0006091	P	generation of precursor metabolites and energy																																		0.0029
GO:0009152	P	purine ribonucleotide biosynthetic process																																		0.0031
GO:0005982	P	starch metabolic process																															0.0034	0.0034
GO:0098655	P	cation transmembrane transport																																		0.0035
GO:0071214	P	cellular response to abiotic stimulus									0.0035
GO:0009056	P	catabolic process																											0.004					0.026
GO:0006164	P	purine nucleotide biosynthetic process																																		0.0044
GO:0034622	P	cellular macromolecular complex assembly																																		0.0044
GO:0098660	P	inorganic ion transmembrane transport																																		0.0044
GO:0072522	P	purine-containing compound biosynthetic process																																		0.0046
GO:0009812	P	flavonoid metabolic process									0.0049
GO:0007623	P	circadian rhythm										0.0051
GO:0044724	P	single-organism carbohydrate catabolic process					0.045																									0.0083	0.0054	0.023
GO:0010033	P	response to organic substance									0.0062				0.033	0.028
GO:0001101	P	response to acid chemical									0.0062
GO:2000241	P	regulation of reproductive process									0.0062
GO:0071229	P	cellular response to acid chemical									0.0063
GO:0009909	P	regulation of flower development									0.0063
GO:0044550	P	secondary metabolite biosynthetic process																																0.0068
GO:0080167	P	response to karrikin									0.011																					0.012	0.008	0.0073
GO:0044272	P	sulfur compound biosynthetic process																															0.0081	0.0076
GO:0006812	P	cation transport																																		0.0076
GO:1901659	P	glycosyl compound biosynthetic process																															0.015	0.014		0.0076
GO:0009165	P	nucleotide biosynthetic process																																		0.0081
GO:1901293	P	nucleoside phosphate biosynthetic process																																		0.0082
GO:0009144	P	purine nucleoside triphosphate metabolic process																																		0.0083
GO:0009205	P	purine ribonucleoside triphosphate metabolic process																																		0.0083
GO:0009199	P	ribonucleoside triphosphate metabolic process																																		0.0084
GO:0048583	P	regulation of response to stimulus									0.0086
GO:0009699	P	phenylpropanoid biosynthetic process																																0.0088
GO:0009141	P	nucleoside triphosphate metabolic process																																		0.0091
GO:0034220	P	ion transmembrane transport																																		0.0092
GO:0009658	P	chloroplast organization											0.0092
GO:0009657	P	plastid organization											0.0096
GO:0090567	P	reproductive shoot system development									0.011
GO:0009813	P	flavonoid biosynthetic process									0.011
GO:0009908	P	flower development									0.011
GO:0033993	P	response to lipid									0.011
GO:0007005	P	mitochondrion organization																											0.011
GO:0006810	P	transport																																		0.011
GO:0048831	P	regulation of shoot system development									0.011
GO:0071396	P	cellular response to lipid									0.011
GO:0009698	P	phenylpropanoid metabolic process									0.014																							0.011
GO:0009414	P	response to water deprivation									0.011
GO:1901701	P	cellular response to oxygen-containing compound									0.011
GO:0046390	P	ribose phosphate biosynthetic process																																		0.012
GO:0042278	P	purine nucleoside metabolic process																																		0.012
GO:0046128	P	purine ribonucleoside metabolic process																																		0.012
GO:0009260	P	ribonucleotide biosynthetic process																																		0.012
GO:0009411	P	response to UV									0.013
GO:0009415	P	response to water									0.013
GO:0005975	P	carbohydrate metabolic process																														0.043	0.013
GO:0048608	P	reproductive structure development									0.014
GO:0061458	P	reproductive system development									0.014
GO:0016052	P	carbohydrate catabolic process																														0.021	0.014
GO:2000026	P	regulation of multicellular organismal development									0.014
GO:0009119	P	ribonucleoside metabolic process																																		0.014
GO:0048367	P	shoot system development									0.014
GO:0044712	P	single-organism catabolic process																															0.015	0.041
GO:0006811	P	ion transport																																		0.02
GO:0009737	P	response to abscisic acid									0.02
GO:0009117	P	nucleotide metabolic process																																		0.02
GO:0019693	P	ribose phosphate metabolic process																																		0.021
GO:0009607	P	response to biotic stimulus																														0.021	0.034	0.035
GO:0006753	P	nucleoside phosphate metabolic process																																		0.021
GO:0051704	P	multi-organism process																														0.022		0.035
GO:0009150	P	purine ribonucleotide metabolic process																																		0.022
GO:0043207	P	response to external biotic stimulus																															0.024	0.023
GO:0051603	P	proteolysis involved in cellular protein catabolic process																											0.023
GO:0051707	P	response to other organism																															0.024	0.023
GO:0042742	P	defense response to bacterium																														0.034	0.023	0.023
GO:0046907	P	intracellular transport																																		0.024
GO:0046365	P	monosaccharide catabolic process					0.045																									0.036	0.024
GO:0051234	P	establishment of localization																																		0.026
GO:0009116	P	nucleoside metabolic process																																		0.027
GO:0048731	P	system development									0.027
GO:0009755	P	hormone-mediated signaling pathway									0.028
GO:0044257	P	cellular protein catabolic process																											0.028
GO:0006886	P	intracellular protein transport																																		0.028
GO:0044723	P	single-organism carbohydrate metabolic process																															0.028
GO:0009719	P	response to endogenous stimulus									0.028
GO:0009725	P	response to hormone									0.028
GO:0009753	P	response to jasmonic acid									0.03
GO:0044765	P	single-organism transport																																		0.03
GO:0009250	P	glucan biosynthetic process																															0.031	0.031
GO:0055086	P	nucleobase-containing small molecule metabolic process																																		0.031
GO:0006163	P	purine nucleotide metabolic process																																		0.033
GO:0051179	P	localization																																		0.033
GO:0044248	P	cellular catabolic process																																0.034
GO:0005996	P	monosaccharide metabolic process																															0.034
GO:0032870	P	cellular response to hormone stimulus									0.035
GO:1902578	P	single-organism localization																																		0.035
GO:0009259	P	ribonucleotide metabolic process																																		0.036
GO:0072521	P	purine-containing compound metabolic process																																		0.038
GO:0044710	P	single-organism metabolic process									0.039
GO:0006090	P	pyruvate metabolic process																															0.04
GO:0034613	P	cellular protein localization																																		0.041
GO:0051239	P	regulation of multicellular organismal process									0.041
GO:0046496	P	nicotinamide nucleotide metabolic process																															0.041
GO:0019362	P	pyridine nucleotide metabolic process																															0.041
GO:0050793	P	regulation of developmental process									0.041
GO:0072524	P	pyridine-containing compound metabolic process																															0.043
GO:0009743	P	response to carbohydrate									0.044
GO:0006511	P	ubiquitin-dependent protein catabolic process																																		0.046
GO:0030163	P	protein catabolic process																											0.046
GO:0019941	P	modification-dependent protein catabolic process																																		0.048
GO:0070727	P	cellular macromolecule localization																																		0.049
GO:1901137	P	carbohydrate derivative biosynthetic process																																		0.049
